# Supplementary material for: N-(3,5-Dichloro­phen­yl)-4-methyl­benzene­sulfonamide
Source: Acta Crystallogr Sect E Struct Rep Online. 2009 Sep 5;65(Pt 10):o2334. doi: 10.1107/S1600536809034801 (PMC2970379; doi:10.1107/S1600536809034801)
Supplement: Supplementary file 2 [file e-65-o2334-Isup2.hkl]

# 
# h,k,l, Fc-squared, Fo-squared, sigma(Fo-squared) and status flag 
# 
data_I
_shelx_title ' S57 P21/N' 
_shelx_refln_list_code          4 
_shelx_F_calc_maximum      173.37 
_exptl_crystal_F_000       648.00 
_reflns_d_resolution_high  0.8378 
 
loop_ 
 _symmetry_equiv_pos_as_xyz 
 'x, y, z' 
 '-x+1/2, y+1/2, -z+1/2' 
 '-x, -y, -z' 
 'x-1/2, -y-1/2, z-1/2' 
 
_cell_length_a     6.7388 
_cell_length_b     8.9627 
_cell_length_c    22.9440 
_cell_angle_alpha  90.000 
_cell_angle_beta   91.801 
_cell_angle_gamma  90.000 
 
_shelx_F_squared_multiplier     1.000 
 
loop_ 
 _refln_index_h 
 _refln_index_k 
 _refln_index_l 
 _refln_F_squared_calc 
 _refln_F_squared_meas 
 _refln_F_squared_sigma 
 _refln_observed_status 
   2   0   0    19612.83    17474.53    175.80 o 
   4   0   0      292.81      255.19      7.40 o 
   6   0   0       69.66       54.33      3.19 o 
   1   1   0     7409.57     7433.41    563.77 o 
   2   1   0      578.08      619.55      9.80 o 
   3   1   0      929.60     1025.66     15.66 o 
   4   1   0      135.42      108.32      3.30 o 
   5   1   0      119.46      106.27      4.10 o 
   6   1   0       20.23        4.27      4.84 o 
   0   2   0      152.51      231.44      5.24 o 
   1   2   0     3173.80     3421.54    474.19 o 
   2   2   0     1487.24     1312.75     15.66 o 
   3   2   0       19.65       33.71      1.77 o 
   4   2   0      162.29      140.27      4.33 o 
   5   2   0      576.06      619.61     18.00 o 
   6   2   0      317.91      341.64     10.14 o 
   1   3   0     2668.59     2587.27    542.22 o 
   2   3   0      574.60      577.30     11.67 o 
   3   3   0     2082.40     2222.23     26.77 o 
   4   3   0      189.75      262.77      7.52 o 
   5   3   0      860.71      936.37     23.35 o 
   6   3   0        7.78       10.82      2.28 o 
   7   3   0        8.88        1.94      3.87 o 
   0   4   0       74.95       65.61      2.22 o 
   1   4   0      378.65      323.54     65.38 o 
   2   4   0      337.39      379.52     39.07 o 
   3   4   0        5.25        7.46      1.77 o 
   4   4   0      361.13      383.04     12.13 o 
   5   4   0       52.26       45.67      3.19 o 
   6   4   0      227.86      246.48      7.52 o 
   7   4   0       94.05       76.48      3.13 o 
   1   5   0      315.85      333.87     52.11 o 
   2   5   0        0.48       -0.73      2.56 o 
   3   5   0        8.75       -3.87      5.13 o 
   4   5   0       66.83       55.87      3.53 o 
   5   5   0      395.36      386.46     11.67 o 
   6   5   0       31.99       41.35      2.73 o 
   7   5   0       56.75       57.41      2.79 o 
   0   6   0      249.92      306.22      9.17 o 
   1   6   0      828.51      803.30     90.72 o 
   2   6   0      107.85       77.04     48.24 o 
   3   6   0      471.70        1.48      3.99 o 
   4   6   0       37.38       40.78      3.25 o 
   5   6   0        6.26       -1.03      4.04 o 
   6   6   0        7.51        4.95      1.94 o 
   1   7   0       73.77       66.41      7.52 o 
   2   7   0       55.02       59.95      2.76 o 
   3   7   0       11.45       -3.87      6.04 o 
   4   7   0        4.30        3.19      4.78 o 
   5   7   0        3.74       -1.37      4.04 o 
   6   7   0       21.69       24.43      2.33 o 
   0   8   0        0.92        5.75      2.28 o 
   1   8   0      548.85      506.80     11.25 o 
   2   8   0       11.93        8.36      6.29 o 
   3   8   0      137.94      162.82      5.41 o 
   4   8   0      251.53      254.56      7.97 o 
   5   8   0       16.78       21.24      2.39 o 
   1   9   0        4.64       -3.75      4.16 o 
   2   9   0       27.25       32.49      3.59 o 
   3   9   0        8.79       11.67      2.22 o 
   4   9   0        3.11        7.18      1.71 o 
   0  10   0       11.01        8.31      2.22 o 
   1  10   0      180.33      169.81      6.89 o 
   2  10   0       35.29       25.81      1.89 o 
  -5   0   1       87.40       90.27      3.87 o 
  -3   0   1      632.81      767.45     14.24 o 
  -1   0   1      328.83      320.79      3.97 o 
   1   0   1     3938.48     3794.24    119.14 o 
   3   0   1    10241.15    10724.92     59.34 o 
   5   0   1      749.49      817.28     19.76 o 
  -6   1   1        1.20        4.78      2.11 o 
  -5   1   1      774.11      758.63     19.02 o 
  -4   1   1       62.51       65.55      2.56 o 
  -3   1   1      645.19      589.88     11.96 o 
  -2   1   1        7.40        1.77      2.22 o 
  -1   1   1     6538.57     6257.70    352.80 o 
   0   1   1     3255.87     3519.24     14.66 o 
   1   1   1     2308.61     2632.43    157.15 o 
   2   1   1     2549.50     2755.16     22.10 o 
   3   1   1      141.13      211.06      6.44 o 
   4   1   1     1140.47     1324.36     21.70 o 
   5   1   1      330.10      316.58     10.08 o 
   6   1   1        0.03       -0.57      4.39 o 
  -6   2   1      133.02      145.05      4.95 o 
  -5   2   1        5.16        0.00      3.93 o 
  -4   2   1       26.76       44.99      2.51 o 
  -3   2   1        7.35       21.41      1.48 o 
  -2   2   1      121.23      201.54      5.41 o 
  -1   2   1     1254.69     1344.95    144.40 o 
   0   2   1       55.55       39.26      4.56 o 
   1   2   1     1317.35     1372.70    272.90 o 
   2   2   1      374.28      422.00      9.17 o 
   3   2   1      332.89      346.08      9.97 o 
   4   2   1       14.14        7.97      1.82 o 
   5   2   1      159.55      191.18      6.21 o 
   6   2   1       22.13       26.14      2.85 o 
  -7   3   1        3.26        0.40      3.13 o 
  -6   3   1       28.43       31.27      2.85 o 
  -5   3   1       17.93       33.20      2.73 o 
  -4   3   1       36.13       41.80      2.39 o 
  -3   3   1     1159.42     1489.97     21.70 o 
  -2   3   1        2.24        2.62      1.31 o 
  -1   3   1       71.27       63.82     14.92 o 
   0   3   1     1111.08     1146.03     32.92 o 
   1   3   1     1594.51     1579.72    373.76 o 
   2   3   1     2308.23     2342.45     24.15 o 
   3   3   1      559.10      630.66     14.07 o 
   4   3   1      463.79      439.54     12.02 o 
   5   3   1      907.86      901.28     23.06 o 
   6   3   1        0.93       -4.56      4.56 o 
   7   3   1        4.10       -1.71      3.47 o 
  -7   4   1       26.15       19.25      2.05 o 
  -6   4   1        5.85        5.52      1.99 o 
  -5   4   1        8.46        6.83      2.11 o 
  -4   4   1        7.98        8.94      2.22 o 
  -3   4   1     1546.55     1628.47     24.83 o 
  -2   4   1       22.39       32.15      7.49 o 
  -1   4   1     5622.97     4765.94    855.07 o 
   0   4   1      135.13      198.82      7.75 o 
   1   4   1      417.00      320.40     72.21 o 
   2   4   1      103.48       89.46     14.86 o 
   3   4   1       10.18       11.50      1.82 o 
   4   4   1      502.05      532.36     14.07 o 
   5   4   1       44.78       41.12      3.25 o 
   6   4   1        1.68       -4.50      5.07 o 
   7   4   1        9.27       10.19      1.71 o 
  -7   5   1       47.01       48.92      2.51 o 
  -6   5   1       70.11       59.28      3.25 o 
  -5   5   1      149.85      159.40      5.35 o 
  -4   5   1     1883.57     1978.66     32.29 o 
  -3   5   1     1558.54     1641.63     27.45 o 
  -2   5   1     3643.54     4034.28    205.02 o 
  -1   5   1      568.46      509.08     98.44 o 
   0   5   1      123.42      123.92     14.75 o 
   1   5   1        0.03        2.29      1.59 o 
   2   5   1      117.40      149.42     21.07 o 
   3   5   1       26.40       29.73      2.56 o 
   4   5   1        1.46       -4.04      4.04 o 
   5   5   1       17.14       22.84      2.68 o 
   6   5   1       28.45       31.38      2.73 o 
   7   5   1       25.54       31.32      2.22 o 
  -6   6   1       11.15        8.43      1.94 o 
  -5   6   1        2.65       -2.51      4.56 o 
  -4   6   1      552.80      535.16     15.03 o 
  -3   6   1      194.93        1.48      3.99 o 
  -2   6   1       59.23       41.09     13.84 o 
  -1   6   1     2034.73     1792.99    195.76 o 
   0   6   1      441.10      434.78      8.50 o 
   1   6   1      137.21      146.40     21.13 o 
   2   6   1      277.58      233.35     18.17 o 
   3   6   1      162.24      176.20      5.58 o 
   4   6   1        7.60        9.74      2.16 o 
   5   6   1       13.69       13.21      2.56 o 
   6   6   1      135.73      122.16      4.21 o 
  -6   7   1      107.98      100.69      3.53 o 
  -5   7   1      104.34      109.00      4.44 o 
  -4   7   1      343.69      312.94      9.51 o 
  -3   7   1        6.58        7.63      2.16 o 
  -2   7   1       69.10       88.98      6.35 o 
  -1   7   1      318.11      197.22    138.33 o 
   0   7   1        2.38        0.00      4.53 o 
   1   7   1      792.88      588.16    395.14 o 
   2   7   1      628.93      695.60     14.58 o 
   3   7   1     1459.39     1530.52     30.13 o 
   4   7   1       19.86       11.85      2.68 o 
   5   7   1       87.87       91.86      4.04 o 
   6   7   1       17.04       15.49      2.05 o 
  -5   8   1       63.66       77.74      3.42 o 
  -4   8   1        6.59        9.80      2.33 o 
  -3   8   1        7.49       11.28      2.16 o 
  -2   8   1      212.39      240.98     14.84 o 
  -1   8   1        6.10        4.22      2.68 o 
   0   8   1      326.34      340.46      7.29 o 
   1   8   1        8.28        5.36      2.45 o 
   2   8   1      540.83      576.95     16.00 o 
   3   8   1       38.58       41.63      3.30 o 
   4   8   1        2.52        1.88      3.76 o 
   5   8   1        3.37        3.76      2.05 o 
  -4   9   1       80.09       65.61      3.42 o 
  -3   9   1       34.24       29.56      2.68 o 
  -2   9   1      199.59      227.63      5.67 o 
  -1   9   1        2.38        6.75      4.01 o 
   0   9   1       26.43       25.03      1.99 o 
   1   9   1       15.54       19.24      4.84 o 
   2   9   1        4.38       -1.25      3.22 o 
   3   9   1       29.09       31.95      2.68 o 
   4   9   1       62.46       62.53      3.08 o 
  -2  10   1       80.79       72.89      2.85 o 
  -1  10   1       27.65       27.84      2.17 o 
   0  10   1        5.62        4.57      1.90 o 
   1  10   1      124.87      125.21     11.82 o 
   2  10   1        7.49        8.43      1.34 o 
  -6   0   2     1398.08     1450.28     30.47 o 
  -4   0   2     1537.51     1986.80     27.96 o 
  -2   0   2      890.27     1062.17     14.47 o 
   0   0   2     2654.44     2214.27     32.26 o 
   2   0   2      309.72      296.02      8.31 o 
   4   0   2     1344.32     1478.64     23.29 o 
   6   0   2      427.18      320.34      9.62 o 
  -6   1   2      408.36      394.66     11.90 o 
  -5   1   2      112.04      105.58      3.64 o 
  -4   1   2     2306.79     2441.54     29.84 o 
  -3   1   2     4106.55     4828.19     36.33 o 
  -2   1   2     1357.05     1467.82     15.32 o 
  -1   1   2      970.69      931.84     69.34 o 
   0   1   2     2081.76     2102.55     71.93 o 
   1   1   2     2139.33     2196.50    139.07 o 
   2   1   2      919.25     1035.06     13.38 o 
   3   1   2      763.15      879.64     15.15 o 
   4   1   2     1048.94     1102.49     20.39 o 
   5   1   2        5.68        5.18      5.69 o 
   6   1   2       49.98       49.77      2.90 o 
  -7   2   2        3.52        5.92      1.82 o 
  -6   2   2       45.34       41.97      3.25 o 
  -5   2   2      130.22      130.36      4.39 o 
  -4   2   2       19.96       24.37      1.77 o 
  -3   2   2     2106.42     2361.59     25.46 o 
  -2   2   2     3374.17     3615.33     27.45 o 
  -1   2   2    11606.96    10595.21   1183.98 o 
   0   2   2      403.04      530.07     22.44 o 
   1   2   2    24560.82    19825.24   4005.41 o 
   2   2   2     3026.75     3274.77     26.77 o 
   3   2   2      204.70      411.92     10.65 o 
   4   2   2      736.16      855.27     18.39 o 
   5   2   2      125.89      126.71      4.84 o 
   6   2   2      154.66      119.25      4.67 o 
  -7   3   2       19.73       18.74      1.99 o 
  -6   3   2       21.56       28.87      2.85 o 
  -5   3   2      262.19      236.57      7.06 o 
  -4   3   2       71.09       72.78      3.19 o 
  -3   3   2        2.62       13.33      1.48 o 
  -2   3   2      315.13      401.44      9.68 o 
  -1   3   2       47.47       55.66      8.06 o 
   0   3   2      631.11      762.34     26.51 o 
   1   3   2     5196.38     5170.61   1026.49 o 
   2   3   2      199.73      227.74      6.66 o 
   3   3   2      106.45      108.66      3.08 o 
   4   3   2      257.56      288.34      9.00 o 
   5   3   2      347.12      422.57     12.59 o 
   6   3   2      155.78      156.73      5.24 o 
   7   3   2       61.18       57.06      3.13 o 
  -7   4   2       11.87       15.03      2.11 o 
  -6   4   2       64.76       84.06      4.04 o 
  -5   4   2      364.73      394.49     11.67 o 
  -4   4   2       75.37      135.88      4.50 o 
  -3   4   2      526.94      559.42     14.64 o 
  -2   4   2      104.51      116.85     15.55 o 
  -1   4   2     2220.48     2022.73    243.09 o 
   0   4   2       10.63       45.55     17.23 o 
   1   4   2     1421.71     1325.81    262.11 o 
   2   4   2      361.51      324.48     45.62 o 
   3   4   2      327.84      347.73     10.19 o 
   4   4   2      109.80      110.77      4.10 o 
   5   4   2        3.72        7.63      2.16 o 
   6   4   2       73.20       79.84      3.87 o 
   7   4   2        0.02       -0.34      2.62 o 
  -7   5   2       45.21       49.66      2.51 o 
  -6   5   2       72.60       83.94      3.64 o 
  -5   5   2      507.24      561.98     15.60 o 
  -4   5   2       50.52       57.23      3.53 o 
  -3   5   2        3.96        3.87      4.33 o 
  -2   5   2      400.04      460.97     23.18 o 
  -1   5   2      725.31      637.26     77.99 o 
   0   5   2        1.77        2.01      2.64 o 
   1   5   2        7.38        9.37      1.15 o 
   2   5   2      872.98      953.63    159.80 o 
   3   5   2       13.48       12.24      2.62 o 
   4   5   2        6.88       12.76      2.05 o 
   5   5   2       33.25       29.44      2.68 o 
   6   5   2        4.96        4.56      2.28 o 
   7   5   2       10.95       14.52      1.94 o 
  -6   6   2      176.07      176.94      5.35 o 
  -5   6   2      257.91      283.10      8.66 o 
  -4   6   2       27.22       22.15      2.68 o 
  -3   6   2      290.06      312.03      9.57 o 
  -2   6   2      297.24      291.45      6.12 o 
  -1   6   2      155.00      157.56     18.17 o 
   0   6   2     1467.10     1596.95     54.36 o 
   1   6   2      611.15      620.47     39.72 o 
   2   6   2     1434.64      724.93    599.25 o 
   3   6   2     1001.13     1019.23     23.69 o 
   4   6   2      366.52      414.99     12.64 o 
   5   6   2      241.21      268.69      7.75 o 
   6   6   2       78.05       85.31      3.82 o 
  -6   7   2        0.50        0.57      2.90 o 
  -5   7   2        2.54       -1.31      3.53 o 
  -4   7   2        4.35        4.21      2.11 o 
  -3   7   2       40.50       37.19      3.30 o 
  -2   7   2        6.21       10.50      1.60 o 
  -1   7   2       76.31       37.74     14.41 o 
   0   7   2      139.17      160.10     11.67 o 
   1   7   2       14.59       12.46      5.24 o 
   2   7   2      218.56      233.41     12.33 o 
   3   7   2       28.96       42.14      3.42 o 
   4   7   2       21.18       29.44      3.25 o 
   5   7   2        9.47        7.63      2.22 o 
   6   7   2      273.22      299.95      8.94 o 
  -5   8   2       30.65       29.67      2.33 o 
  -4   8   2      301.03      300.07      9.28 o 
  -3   8   2        1.87        2.68      3.76 o 
  -2   8   2     1273.71     1396.45     25.34 o 
  -1   8   2       19.67       24.28      2.07 o 
   0   8   2      363.25      386.28      8.01 o 
   1   8   2        5.35        8.43      1.65 o 
   2   8   2      111.97      112.99      6.86 o 
   3   8   2        0.58       -1.65      4.44 o 
   4   8   2       70.15       77.62      3.76 o 
   5   8   2       48.44       50.51      3.02 o 
  -4   9   2        0.14        1.71      3.02 o 
  -3   9   2        0.31        0.46      3.99 o 
  -2   9   2      104.20      110.21      3.41 o 
  -1   9   2        9.96       11.78      2.03 o 
   0   9   2        0.06        1.49      2.82 o 
   1   9   2       21.69       12.43      3.39 o 
   2   9   2       10.31       11.69      1.87 o 
   3   9   2       22.51       19.70      2.68 o 
   4   9   2        0.16       -3.36      3.36 o 
  -2  10   2        5.28       14.12      1.60 o 
  -1  10   2        8.74       10.52      1.85 o 
   0  10   2        6.47       20.00      2.22 o 
   1  10   2       26.37       26.39      1.99 o 
   2  10   2        3.43        7.40      1.33 o 
  -7   0   3      141.36      178.37      5.58 o 
  -5   0   3        4.13        3.99      5.13 o 
  -3   0   3      148.50      151.26      4.50 o 
  -1   0   3     2805.84     2616.78     63.38 o 
   1   0   3       11.77        8.88      1.26 o 
   3   0   3      145.83      120.56      3.53 o 
   5   0   3        0.59        3.59      2.39 o 
  -7   1   3      107.41      106.95      4.33 o 
  -6   1   3      307.77      366.13     10.65 o 
  -5   1   3      280.60      279.17      8.20 o 
  -4   1   3      570.65      642.33     15.38 o 
  -3   1   3      572.17      620.07     12.70 o 
  -2   1   3       13.84       17.20      1.25 o 
  -1   1   3    11304.09    10224.21    360.09 o 
   0   1   3     1539.11     1614.20     89.27 o 
   1   1   3    10309.74     9880.70    760.76 o 
   2   1   3      631.17      676.96     11.28 o 
   3   1   3       90.81      102.00      3.08 o 
   4   1   3       74.95       60.88      2.96 o 
   5   1   3       26.01       29.22      2.85 o 
   6   1   3      136.84      118.34      4.95 o 
  -7   2   3        3.82        6.44      1.82 o 
  -6   2   3       36.78       35.65      2.79 o 
  -5   2   3      113.59      141.41      4.95 o 
  -4   2   3       86.10       78.02      2.90 o 
  -3   2   3     1080.75     1289.45     18.68 o 
  -2   2   3     2617.96     2590.58     23.06 o 
  -1   2   3     1257.81     1173.07    110.48 o 
   0   2   3      227.06      242.56      4.15 o 
   1   2   3     5410.15     5361.79    754.58 o 
   2   2   3     1129.39     1116.95     15.38 o 
   3   2   3       96.82       83.26      2.79 o 
   4   2   3     2651.55     2554.65     32.92 o 
   5   2   3       12.13       13.67      2.85 o 
   6   2   3       16.59       19.53      2.45 o 
  -7   3   3        0.84        2.85      1.59 o 
  -6   3   3      287.24      342.15      9.62 o 
  -5   3   3      549.75      557.25     15.38 o 
  -4   3   3      459.55      550.82     15.38 o 
  -3   3   3        7.48        3.93      1.54 o 
  -2   3   3      108.94       77.34      2.51 o 
  -1   3   3      274.88      241.21     26.60 o 
   0   3   3       96.75      106.88      2.23 o 
   1   3   3     2596.73     2733.80    575.93 o 
   2   3   3      899.31      947.64     15.66 o 
   3   3   3       26.79       42.48      2.22 o 
   4   3   3      984.88      947.01     20.96 o 
   5   3   3      138.04      138.96      5.30 o 
   6   3   3      204.26      178.94      5.87 o 
   7   3   3       32.38       25.74      2.28 o 
  -7   4   3       19.46       18.96      2.11 o 
  -6   4   3        3.96        3.53      2.05 o 
  -5   4   3      195.97      198.70      5.92 o 
  -4   4   3        2.47       13.72      2.28 o 
  -3   4   3     1479.80     1505.58     23.92 o 
  -2   4   3      394.54      454.20     34.14 o 
  -1   4   3       22.98       50.58      5.13 o 
   0   4   3       21.16       31.98      3.90 o 
   1   4   3      960.72      923.99    190.41 o 
   2   4   3     2877.03     3269.34    631.06 o 
   3   4   3       65.74       42.54      2.28 o 
   4   4   3      443.59      425.87     12.64 o 
   5   4   3      115.51       92.20      4.39 o 
   6   4   3       44.11       44.99      3.02 o 
   7   4   3       11.47       13.84      1.99 o 
  -7   5   3       92.54       90.83      3.36 o 
  -6   5   3       13.76       19.36      2.28 o 
  -5   5   3      114.75      120.62      4.90 o 
  -4   5   3      228.69      237.76      7.18 o 
  -3   5   3        7.86        8.71      2.16 o 
  -2   5   3      229.69      250.50     15.12 o 
  -1   5   3      765.28      652.69     96.42 o 
   0   5   3     2484.23     2837.88    185.23 o 
   1   5   3       51.31       31.15      6.12 o 
   2   5   3     1477.72     1623.10    272.33 o 
   3   5   3      543.72      576.10     16.69 o 
   4   5   3      369.37      331.73      9.97 o 
   5   5   3       21.20       18.51      2.73 o 
   6   5   3       77.86       64.41      3.64 o 
   7   5   3        2.49       -1.37      3.25 o 
  -6   6   3      173.85      187.93      5.35 o 
  -5   6   3      262.50      289.59      8.71 o 
  -4   6   3        1.00        3.30      2.16 o 
  -3   6   3       57.99       71.93      3.59 o 
  -2   6   3      996.12      790.92    509.93 o 
  -1   6   3      124.94       99.73      7.32 o 
   0   6   3     1402.16     1408.02     90.38 o 
   1   6   3      541.74      490.58     56.44 o 
   2   6   3        0.26       -0.50      2.51 o 
   3   6   3      364.03      346.25     10.59 o 
   4   6   3       41.69       52.34      3.36 o 
   5   6   3       42.97       53.19      3.13 o 
   6   6   3        4.89        7.97      1.88 o 
  -6   7   3       26.85       30.41      2.28 o 
  -5   7   3      162.65      144.03      4.84 o 
  -4   7   3       90.00       92.32      4.27 o 
  -3   7   3      591.73      611.87     16.52 o 
  -2   7   3        7.35       11.13      2.02 o 
  -1   7   3      160.43      162.31     12.42 o 
   0   7   3       21.47       23.97      2.21 o 
   1   7   3       41.09       20.21      2.76 o 
   2   7   3       64.09       55.40      3.99 o 
   3   7   3      302.00      336.23      9.91 o 
   4   7   3        0.35       -0.57      4.44 o 
   5   7   3      188.86      220.17      6.72 o 
  -5   8   3        0.06        0.97      3.30 o 
  -4   8   3        5.59       10.08      2.28 o 
  -3   8   3        8.32       -1.08      5.30 o 
  -2   8   3       89.48      102.56     10.68 o 
  -1   8   3      191.94      180.71      4.16 o 
   0   8   3        6.25        4.37      2.19 o 
   1   8   3      302.65      294.07      7.89 o 
   2   8   3      114.16      120.70      3.58 o 
   3   8   3       37.89       42.26      3.36 o 
   4   8   3        1.56        4.21      2.33 o 
   5   8   3       64.28       55.41      2.96 o 
  -4   9   3      100.80       97.84      3.64 o 
  -3   9   3      315.07      331.28     10.02 o 
  -2   9   3      354.87      346.94     14.01 o 
  -1   9   3      173.21      173.80     14.07 o 
   0   9   3        0.62        3.71      1.96 o 
   1   9   3        0.02        1.74      2.03 o 
   2   9   3       53.50       51.70      2.38 o 
   3   9   3        1.27       -4.90      4.90 o 
   4   9   3        4.85        3.59      1.65 o 
  -2  10   3       17.76       23.31      1.85 o 
  -1  10   3       37.28       42.67      2.11 o 
   0  10   3       66.18       77.29      2.72 o 
   1  10   3        9.32       17.23      4.27 o 
   2  10   3       61.99       70.47      2.56 o 
  -6   0   4     1378.65     1599.20     34.06 o 
  -4   0   4     3669.81     3523.36     40.09 o 
  -2   0   4     4184.66     3855.03     31.89 o 
   0   0   4     2312.73     2127.97     12.28 o 
   2   0   4      872.32      922.53     16.23 o 
   4   0   4       31.88       42.88      3.08 o 
   6   0   4      218.85      221.08      7.18 o 
  -6   1   4      212.16      234.46      7.06 o 
  -5   1   4       51.39       33.20      2.56 o 
  -4   1   4       13.39       12.19      1.82 o 
  -3   1   4       31.38       45.27      2.05 o 
  -2   1   4      506.96      564.20     10.42 o 
  -1   1   4       63.72       52.82      1.38 o 
   0   1   4     1895.00     1910.29    121.30 o 
   1   1   4    10189.71     9726.55    788.61 o 
   2   1   4      129.81      157.07      4.84 o 
   3   1   4      724.18      813.75     15.66 o 
   4   1   4      972.24      919.74     19.82 o 
   5   1   4       29.16       29.44      3.02 o 
   6   1   4      234.52      180.30      5.92 o 
  -7   2   4      214.78      223.19      6.55 o 
  -6   2   4      281.61      344.03     10.31 o 
  -5   2   4       24.21       28.08      2.56 o 
  -4   2   4      226.19      253.25      7.18 o 
  -3   2   4     1257.07     1518.79     21.07 o 
  -2   2   4     3500.93     3641.36     28.93 o 
  -1   2   4      200.70      174.18     39.64 o 
   0   2   4    30057.75    26776.55   1042.12 o 
   1   2   4    22759.46    20564.38   2760.18 o 
   2   2   4      480.60      423.71      9.91 o 
   3   2   4     3151.78     2931.82     31.04 o 
   4   2   4      148.30      117.03      3.70 o 
   5   2   4      351.67      329.28     10.14 o 
   6   2   4       70.19       63.27      3.70 o 
  -7   3   4      212.74      206.73      6.15 o 
  -6   3   4        0.54        3.42      3.99 o 
  -5   3   4      489.17      517.56     15.15 o 
  -4   3   4      355.56      436.75     12.07 o 
  -3   3   4       90.61      115.10      3.76 o 
  -2   3   4       26.28       18.57      1.65 o 
  -1   3   4       24.79       18.64      1.05 o 
   0   3   4      243.60      252.54     17.46 o 
   1   3   4     1790.51     2034.28    406.96 o 
   2   3   4      683.62      757.20     14.41 o 
   3   3   4      337.99      328.60      9.45 o 
   4   3   4      570.85      556.28     16.23 o 
   5   3   4      104.24      106.32      4.84 o 
   6   3   4       11.00       13.67      2.39 o 
   7   3   4        2.38        4.56      1.54 o 
  -7   4   4       14.72       22.89      2.11 o 
  -6   4   4        0.69        3.59      4.61 o 
  -5   4   4      494.56      516.13     15.32 o 
  -4   4   4        0.63        2.79      1.88 o 
  -3   4   4       36.47       33.32      2.22 o 
  -2   4   4       44.19       48.57      1.94 o 
  -1   4   4       23.15       42.23      2.59 o 
   0   4   4      755.17      781.91     32.86 o 
   1   4   4      168.04      169.94     36.13 o 
   2   4   4     2066.99     2382.20    467.21 o 
   3   4   4      322.64       -3.99      3.99 o 
   4   4   4     1430.83     1295.89     25.86 o 
   5   4   4       43.79       44.42      3.30 o 
   6   4   4       84.66       63.56      3.53 o 
   7   4   4       66.58       55.24      2.62 o 
  -7   5   4       23.50       27.68      2.22 o 
  -6   5   4       11.57        9.23      2.33 o 
  -5   5   4      150.15      144.82      4.95 o 
  -4   5   4       29.48       35.02      3.13 o 
  -3   5   4      223.45      231.22      7.57 o 
  -2   5   4     1361.20     1571.71     91.38 o 
  -1   5   4      217.27      217.01     25.57 o 
   0   5   4     1072.28     1216.04     44.11 o 
   1   5   4      884.46      827.76    160.31 o 
   2   5   4       19.51      601.64    710.22 o 
   3   5   4     1087.97       -2.85      4.21 o 
   4   5   4      105.16      118.11      4.33 o 
   5   5   4      280.60      268.80      8.37 o 
   6   5   4      184.33      173.92      5.47 o 
  -6   6   4      153.53      134.80      4.56 o 
  -5   6   4      154.90      130.81      4.67 o 
  -4   6   4      140.37      147.10      5.01 o 
  -3   6   4      669.40      696.72     19.76 o 
  -2   6   4       81.10       78.09     40.23 o 
  -1   6   4       34.30       32.15      5.78 o 
   0   6   4       91.93       97.71      2.62 o 
   1   6   4      284.94      232.89     69.88 o 
   2   6   4      307.56      492.38    199.75 o 
   3   6   4      665.68      716.03     20.90 o 
   4   6   4       78.55       84.85      4.04 o 
   5   6   4       38.82       41.12      3.19 o 
   6   6   4        4.92        5.30      1.88 o 
  -6   7   4       26.25       28.30      2.56 o 
  -5   7   4        8.38        3.93      3.93 o 
  -4   7   4        2.73        2.68      2.11 o 
  -3   7   4       18.90       14.52      2.79 o 
  -2   7   4        5.49        4.46      1.67 o 
  -1   7   4       10.92       11.13      2.45 o 
   0   7   4      214.15      202.85     20.13 o 
   1   7   4      105.27       92.57     51.91 o 
   2   7   4       10.11        4.02      2.58 o 
   3   7   4        1.48       -3.59      4.73 o 
   4   7   4       39.88       40.66      3.36 o 
   5   7   4      126.55      112.76      4.44 o 
  -5   8   4        7.04        0.63      3.93 o 
  -4   8   4        1.09        0.00      4.04 o 
  -3   8   4       41.82       25.91      2.62 o 
  -2   8   4      114.35      104.83      3.24 o 
  -1   8   4       87.40       69.65      4.24 o 
   0   8   4      318.32      332.34     14.27 o 
   1   8   4      201.31      199.60      9.71 o 
   2   8   4      287.95      299.59      6.57 o 
   3   8   4       10.86       16.74      2.79 o 
   4   8   4       71.31       75.12      3.70 o 
   5   8   4        6.06        2.56      3.53 o 
  -4   9   4        5.24        9.40      1.94 o 
  -3   9   4       33.32       35.42      2.96 o 
  -2   9   4        1.14        3.27      2.40 o 
  -1   9   4      160.04      167.55     10.48 o 
   0   9   4      119.06      112.94      6.61 o 
   1   9   4       24.89       27.43      2.16 o 
   2   9   4       19.87       18.25      2.00 o 
   3   9   4        0.36        1.31      3.47 o 
   4   9   4       33.44       37.47      2.56 o 
  -2  10   4      137.42      113.15      6.81 o 
  -1  10   4      112.09      116.72      3.10 o 
   0  10   4       19.29       23.06      1.77 o 
   1  10   4       82.89       89.90      6.26 o 
   2  10   4        5.25        1.56      3.08 o 
  -5   0   5      215.69      216.98      6.15 o 
  -3   0   5       40.62       54.84      2.45 o 
  -1   0   5    12473.39    10141.42    177.03 o 
   1   0   5     5169.36     4909.33     58.83 o 
   3   0   5     5461.91     6066.90     53.13 o 
   5   0   5      845.60     1034.77     28.25 o 
  -7   1   5      290.74      323.36      9.40 o 
  -6   1   5       72.62       76.03      4.39 o 
  -5   1   5      537.43       -2.73      4.39 o 
  -4   1   5      291.57      328.83     10.36 o 
  -3   1   5      395.65      461.01     11.85 o 
  -2   1   5     1681.88     1686.62     19.14 o 
  -1   1   5        0.48        1.37      1.38 o 
   0   1   5    12080.19    11157.69    644.30 o 
   1   1   5        3.25       10.11      5.81 o 
   2   1   5      332.18      372.74     10.14 o 
   3   1   5     1058.83      969.45     18.34 o 
   4   1   5      374.07      391.59     11.73 o 
   5   1   5     1836.21     1658.43     34.68 o 
   6   1   5      181.65      124.43      5.52 o 
  -7   2   5       27.70       23.06      2.90 o 
  -6   2   5      175.15      211.68      7.00 o 
  -5   2   5       22.81       36.68      3.08 o 
  -4   2   5      816.30      869.39     19.25 o 
  -3   2   5      176.81      189.76      5.52 o 
  -2   2   5      104.26      199.21      6.04 o 
  -1   2   5     1186.09     1136.64     61.68 o 
   0   2   5    10513.81    11161.00    518.92 o 
   1   2   5     3835.06     3617.14    475.24 o 
   2   2   5       49.08       62.76      2.45 o 
   3   2   5     1539.80     1394.35     21.93 o 
   4   2   5      559.48      568.53     16.69 o 
   5   2   5      566.72      507.82     14.64 o 
   6   2   5       14.21       18.11      2.56 o 
  -7   3   5       71.79       82.46      3.70 o 
  -6   3   5        5.70        1.71      4.61 o 
  -5   3   5      304.30      343.01     11.22 o 
  -4   3   5     1257.16     1281.94     24.37 o 
  -3   3   5       11.67        4.95      1.65 o 
  -2   3   5     4924.73     4901.94     38.44 o 
  -1   3   5     1566.31     1544.86    134.46 o 
   0   3   5     2805.13     3066.21    124.69 o 
   1   3   5     2483.91     2450.64    441.73 o 
   2   3   5     2095.71     1835.09     23.75 o 
   3   3   5      217.56      211.34      6.21 o 
   4   3   5      109.52       83.15      3.82 o 
   5   3   5       12.64       20.84      2.51 o 
   6   3   5       27.93       18.85      3.02 o 
   7   3   5        2.24       -1.14      3.02 o 
  -7   4   5      186.59      208.15      6.38 o 
  -6   4   5      147.54      167.49      5.18 o 
  -5   4   5       60.37       73.35      3.87 o 
  -4   4   5        0.78        0.51      3.87 o 
  -3   4   5       64.27       60.59      2.73 o 
  -2   4   5       69.14       75.63      2.17 o 
  -1   4   5     3817.97     3522.64    288.16 o 
   0   4   5      404.15      531.96     34.17 o 
   1   4   5       88.72       77.02     21.13 o 
   2   4   5      400.87      439.59     85.82 o 
   3   4   5       35.57       -4.27      4.27 o 
   4   4   5       18.22       19.08      2.56 o 
   5   4   5       51.04       50.69      3.47 o 
   6   4   5       27.63       20.22      2.51 o 
   7   4   5       51.51       49.43      2.62 o 
  -7   5   5      138.69      163.10      4.78 o 
  -6   5   5      536.65      551.84     14.75 o 
  -5   5   5        0.79       -5.01      5.01 o 
  -4   5   5     1091.90     1085.12     25.17 o 
  -3   5   5        0.05        2.79      1.82 o 
  -2   5   5        6.66        2.13      2.02 o 
  -1   5   5      202.97      207.12     30.07 o 
   0   5   5       72.45       73.79      6.52 o 
   1   5   5      169.73      168.87     23.52 o 
   2   5   5       65.27       71.67     39.07 o 
   3   5   5      487.83       -3.02      4.50 o 
   4   5   5      269.59      278.37      8.49 o 
   5   5   5       56.33       55.81      3.42 o 
   6   5   5       57.58       48.58      3.19 o 
  -6   6   5       17.15       22.89      2.22 o 
  -5   6   5        4.44        5.69      2.05 o 
  -4   6   5      128.12      140.44      5.07 o 
  -3   6   5       41.44       58.15      3.76 o 
  -2   6   5        1.24        3.45      2.18 o 
  -1   6   5        9.40        8.51      1.66 o 
   0   6   5        3.94        0.86      3.19 o 
   1   6   5      221.80      205.77    115.78 o 
   2   6   5      260.42      214.44      5.18 o 
   3   6   5      855.62      794.79     22.27 o 
   4   6   5      111.48      103.48      4.73 o 
   5   6   5       48.25       60.88      3.70 o 
   6   6   5        1.43        2.56      3.70 o 
  -5   7   5       11.12        9.45      2.16 o 
  -4   7   5       49.89       62.93      3.76 o 
  -3   7   5      998.06     1051.97     25.46 o 
  -2   7   5        1.97        0.42      2.32 o 
  -1   7   5     1287.62     1152.17     26.68 o 
   0   7   5       29.65       31.50      5.89 o 
   1   7   5       93.83       56.69     36.45 o 
   2   7   5        2.22        4.56      1.86 o 
   3   7   5      186.54      181.84      6.04 o 
   4   7   5       28.16       24.09      2.79 o 
   5   7   5       35.95       35.88      3.08 o 
  -5   8   5        3.37        5.13      1.94 o 
  -4   8   5      224.92      225.46      6.61 o 
  -3   8   5       60.96       83.94      4.21 o 
  -2   8   5       22.70       26.69      2.16 o 
  -1   8   5       42.58       46.85      4.39 o 
   0   8   5        2.85        0.67      3.18 o 
   1   8   5        2.26       -0.89      3.79 o 
   2   8   5      154.80      147.00     10.68 o 
   3   8   5      162.61      178.54      6.15 o 
   4   8   5       22.84       25.97      2.73 o 
   5   8   5        0.15       -1.54      3.70 o 
  -4   9   5       84.72       92.09      3.47 o 
  -3   9   5      111.20      132.46      4.56 o 
  -2   9   5       12.93       12.72      2.96 o 
  -1   9   5      436.87      474.07     11.59 o 
   0   9   5        0.14        2.95      3.70 o 
   1   9   5      127.19      122.64     14.55 o 
   2   9   5       91.93      115.16     10.17 o 
   3   9   5       70.40       68.34      3.42 o 
   4   9   5       76.26       73.81      3.36 o 
  -2  10   5       76.76       71.75      6.46 o 
  -1  10   5        0.55        0.23      2.74 o 
   0  10   5       30.98       27.80      4.19 o 
   1  10   5        9.25       -1.08      4.50 o 
   2  10   5       70.84       71.23      6.18 o 
  -6   0   6      163.27      155.93      6.09 o 
  -4   0   6      176.68      132.12      4.04 o 
  -2   0   6     1573.67     1473.97     20.50 o 
   0   0   6     2759.55     2590.86     16.17 o 
   2   0   6     2171.70     2567.29     29.16 o 
   4   0   6        9.01        0.00      5.07 o 
   6   0   6       54.30       55.81      3.87 o 
  -7   1   6       32.95       37.93      3.13 o 
  -6   1   6        1.36        3.30      2.62 o 
  -5   1   6        3.13       -2.96      4.73 o 
  -4   1   6       77.81      104.96      3.47 o 
  -3   1   6      277.37      386.46     10.02 o 
  -2   1   6     3071.69     3111.95     28.25 o 
  -1   1   6      877.23      782.06      9.05 o 
   0   1   6     2070.20     1976.36     90.44 o 
   1   1   6      251.73      228.73     16.43 o 
   2   1   6       46.49       47.67      2.45 o 
   3   1   6     1336.00     1476.36     23.92 o 
   4   1   6      420.52      377.63     11.90 o 
   5   1   6      927.14      988.70     27.28 o 
   6   1   6      253.80      188.67      6.44 o 
  -7   2   6       56.01       69.82      3.13 o 
  -6   2   6       51.99       52.74      3.64 o 
  -5   2   6     2134.86     2353.78     36.90 o 
  -4   2   6       17.22       29.73      2.56 o 
  -3   2   6      243.07      206.56      5.98 o 
  -2   2   6      220.65      196.13      5.52 o 
  -1   2   6        1.92        1.85      1.94 o 
   0   2   6      890.75      971.62     68.08 o 
   1   2   6      286.77      300.21     41.86 o 
   2   2   6       57.11       58.26      2.45 o 
   3   2   6        0.53        2.56      3.25 o 
   4   2   6       67.23       64.30      3.25 o 
   5   2   6       95.21       78.65      4.73 o 
   6   2   6       22.14       16.17      2.68 o 
  -7   3   6       11.96       15.32      2.39 o 
  -6   3   6      151.47      158.21      5.01 o 
  -5   3   6       80.95       92.37      4.44 o 
  -4   3   6     1395.43     1595.27     27.85 o 
  -3   3   6       37.55       22.44      2.11 o 
  -2   3   6     2203.19     2455.38     27.22 o 
  -1   3   6      391.44      384.55     39.67 o 
   0   3   6       64.08       84.91      3.73 o 
   1   3   6       39.69       86.34     16.26 o 
   2   3   6      843.92      801.85     16.57 o 
   3   3   6      224.45      210.54      5.98 o 
   4   3   6      428.85      393.24     11.62 o 
   5   3   6       10.74        6.04      2.68 o 
   6   3   6        0.53       -2.45      2.45 o 
   7   3   6       34.02       22.44      2.16 o 
  -7   4   6      246.71      278.54      8.60 o 
  -6   4   6        5.42        3.64      4.67 o 
  -5   4   6      669.30      734.59     21.13 o 
  -4   4   6      139.31        0.51      4.04 o 
  -3   4   6     1163.48     1340.54     24.32 o 
  -2   4   6       54.67       39.51      1.78 o 
  -1   4   6     1130.86     1023.39     88.04 o 
   0   4   6     2686.95     2737.13    145.59 o 
   1   4   6     9041.32     8580.72   2335.90 o 
   2   4   6     8309.13     9178.29   1932.16 o 
   3   4   6      201.93      190.67      5.52 o 
   4   4   6      764.53      748.03     20.84 o 
   5   4   6      115.52       96.53      4.73 o 
   6   4   6       67.02       55.01      3.47 o 
   7   4   6       30.08       25.40      2.22 o 
  -6   5   6       44.81       44.65      3.25 o 
  -5   5   6      143.55      143.46      5.07 o 
  -4   5   6      280.63      323.30      9.91 o 
  -3   5   6      471.40      504.06     13.95 o 
  -2   5   6        6.43        1.03      4.98 o 
  -1   5   6      537.02      466.06     31.32 o 
   0   5   6      170.48      210.66     12.50 o 
   1   5   6        2.21        2.76      1.64 o 
   2   5   6      344.94      396.62    249.38 o 
   3   5   6       19.97       10.59      2.11 o 
   4   5   6       21.95       16.52      2.33 o 
   5   5   6       30.34       30.18      2.90 o 
   6   5   6        4.76        3.13      4.04 o 
  -6   6   6       84.72      115.04      4.10 o 
  -5   6   6        7.86        5.18      5.18 o 
  -4   6   6      763.90      918.71     23.98 o 
  -3   6   6       20.19       12.59      2.73 o 
  -2   6   6      955.61      923.96     23.75 o 
  -1   6   6      974.48      841.18     15.04 o 
   0   6   6      275.72      247.70     36.28 o 
   1   6   6      734.13      588.42    384.92 o 
   2   6   6      393.54      325.31    193.46 o 
   3   6   6      623.99      538.69     16.63 o 
   4   6   6      173.26      196.13      6.04 o 
   5   6   6        4.72        8.49      2.11 o 
   6   6   6        3.67       -2.51      4.33 o 
  -5   7   6        8.66       16.97      2.11 o 
  -4   7   6       53.05       44.71      3.19 o 
  -3   7   6      238.97      259.01      8.03 o 
  -2   7   6        5.66       13.31      4.81 o 
  -1   7   6      411.21      407.47      8.66 o 
   0   7   6      479.04      456.12     51.74 o 
   1   7   6        1.89       -3.56      3.56 o 
   2   7   6      891.61      940.40    119.82 o 
   3   7   6      134.25      142.32      4.95 o 
   4   7   6       53.06       64.35      3.93 o 
   5   7   6       85.77       83.43      3.87 o 
  -5   8   6       36.25       31.32      2.51 o 
  -4   8   6      117.66      114.98      4.33 o 
  -3   8   6        9.21       14.52      2.62 o 
  -2   8   6      568.10      620.74     12.89 o 
  -1   8   6      154.83      148.49      5.75 o 
   0   8   6       58.64       81.48      5.24 o 
   1   8   6       11.98       17.76      7.15 o 
   2   8   6       21.91       35.42      2.13 o 
   3   8   6       11.36        0.57      5.52 o 
   4   8   6       90.71      100.57      3.99 o 
  -4   9   6       54.73       47.15      2.79 o 
  -3   9   6       40.33       41.00      3.25 o 
  -2   9   6       32.35       31.79      2.48 o 
  -1   9   6       48.24       41.23      2.48 o 
   0   9   6       17.36       18.14      8.09 o 
   1   9   6       21.57       16.07      1.95 o 
   2   9   6       49.96       50.07      3.67 o 
   3   9   6        7.36        9.05      2.05 o 
  -2  10   6       75.76       85.08      4.39 o 
  -1  10   6       30.66       21.84      4.21 o 
   0  10   6        4.47        2.13      4.13 o 
   1  10   6       62.68       67.57      2.79 o 
   2  10   6        2.70        6.14      1.79 o 
  -7   0   7      158.45      133.66      5.18 o 
  -5   0   7      287.17      280.19      8.83 o 
  -3   0   7      185.92      206.44      6.21 o 
  -1   0   7     6504.79     5806.55    227.66 o 
   1   0   7     8774.36     8784.39     37.73 o 
   3   0   7        0.79       47.44      2.73 o 
   5   0   7     1048.47     1481.09     35.02 o 
  -7   1   7      101.80      118.40      4.50 o 
  -6   1   7      156.12      187.08      5.98 o 
  -5   1   7     1683.01     1795.56     32.92 o 
  -4   1   7       46.57       74.60      3.42 o 
  -3   1   7     3524.07     3807.31     39.01 o 
  -2   1   7       26.79       21.64      1.54 o 
  -1   1   7     7721.13     7041.99     52.39 o 
   0   1   7       12.02       11.39      1.19 o 
   1   1   7      307.00      300.15      9.68 o 
   2   1   7     2007.32     2094.26     26.54 o 
   3   1   7       55.51       65.83      3.25 o 
   4   1   7      349.40      351.04     10.76 o 
   5   1   7        2.74        3.53      2.79 o 
   6   1   7       52.19       46.47      3.59 o 
  -7   2   7       17.41       22.10      2.68 o 
  -6   2   7      249.70      265.16      8.83 o 
  -5   2   7      146.39      197.27      6.15 o 
  -4   2   7       41.63       48.35      3.19 o 
  -3   2   7     1960.83     2401.85     29.67 o 
  -2   2   7     2133.98     2480.55     26.65 o 
  -1   2   7       10.90       25.92      4.47 o 
   0   2   7      865.07      841.45     35.45 o 
   1   2   7     3564.01     3631.09    492.47 o 
   2   2   7     3817.39     3689.71     35.88 o 
   3   2   7       62.81       82.29      3.19 o 
   4   2   7      255.30      199.72      5.41 o 
   5   2   7       62.62       46.76      4.10 o 
   6   2   7        0.17       -5.35      5.35 o 
  -7   3   7      111.86      127.28      4.78 o 
  -6   3   7       50.52       63.78      3.93 o 
  -5   3   7       20.15       24.03      2.85 o 
  -4   3   7       40.26       51.82      3.36 o 
  -3   3   7        0.01       -1.88      3.76 o 
  -2   3   7     1188.18     1323.62     20.27 o 
  -1   3   7      142.31      164.84      9.20 o 
   0   3   7     1936.85     2039.50    106.95 o 
   1   3   7      701.16      728.37    130.33 o 
   2   3   7     2304.10     1950.07     27.05 o 
   3   3   7       26.96       22.10      2.16 o 
   4   3   7      837.60      730.61     20.50 o 
   5   3   7      317.17      282.81      8.26 o 
   6   3   7      138.82       91.80      4.27 o 
   7   3   7        7.50        8.66      1.71 o 
  -7   4   7        0.85        5.07      2.16 o 
  -6   4   7      327.80      310.03      8.94 o 
  -5   4   7      710.90      892.74     23.98 o 
  -4   4   7       52.06        0.51      4.21 o 
  -3   4   7      189.69      215.67      6.95 o 
  -2   4   7      349.14      363.14      7.35 o 
  -1   4   7      350.63      327.81     13.18 o 
   0   4   7      394.05      381.85     37.56 o 
   1   4   7      339.00      355.34     56.44 o 
   2   4   7      861.45      995.18    178.37 o 
   3   4   7      140.01      137.59      4.44 o 
   4   4   7     1218.97     1095.14     25.63 o 
   5   4   7      128.66      119.82      4.78 o 
   6   4   7        2.03        2.45      3.93 o 
   7   4   7       25.29       27.79      2.16 o 
  -6   5   7       33.23       40.61      3.25 o 
  -5   5   7       15.05       11.33      2.85 o 
  -4   5   7       56.60       62.99      3.99 o 
  -3   5   7      871.70      924.75     22.21 o 
  -2   5   7      610.97      642.37     12.22 o 
  -1   5   7      360.23      343.75     28.59 o 
   0   5   7      168.98      165.31      6.58 o 
   1   5   7       40.35       47.99      8.54 o 
   2   5   7       16.26       20.40      1.75 o 
   3   5   7       41.50       39.30      3.36 o 
   4   5   7        5.72        3.70      4.27 o 
   5   5   7       40.77       54.61      3.53 o 
   6   5   7       29.22       23.41      2.68 o 
  -6   6   7      170.62      180.47      5.58 o 
  -5   6   7       27.22       28.36      3.08 o 
  -4   6   7      101.97      120.05      4.61 o 
  -3   6   7      281.21      304.45      9.00 o 
  -2   6   7       26.85       22.41     13.50 o 
  -1   6   7        3.48        5.12      3.05 o 
   0   6   7       67.00       82.61      7.09 o 
   1   6   7      401.46      352.22     62.79 o 
   2   6   7      169.31      147.71     82.29 o 
   3   6   7      356.14      336.57      9.85 o 
   4   6   7       46.72       38.61      3.70 o 
   5   6   7      146.90      147.10      5.24 o 
   6   6   7       74.93       82.18      3.42 o 
  -5   7   7       41.14       49.55      2.96 o 
  -4   7   7       73.10       91.69      4.21 o 
  -3   7   7      560.99      602.87     16.74 o 
  -2   7   7      131.03      168.44     13.72 o 
  -1   7   7      184.80      162.97     13.98 o 
   0   7   7      491.87      551.93     37.50 o 
   1   7   7        1.82        1.43      2.11 o 
   2   7   7       26.32       21.53      2.36 o 
   3   7   7      110.14      128.36      5.01 o 
   4   7   7        3.43        1.65      4.44 o 
   5   7   7        6.44        7.86      2.05 o 
  -4   8   7       87.00       74.60      3.82 o 
  -3   8   7        6.83        3.08      5.64 o 
  -2   8   7        8.81       12.74      2.18 o 
  -1   8   7      271.79      263.28     10.88 o 
   0   8   7       43.06       44.59      3.02 o 
   1   8   7      352.85      314.55     29.36 o 
   2   8   7        0.53        0.91      3.40 o 
   3   8   7       74.75       70.96      4.39 o 
   4   8   7       19.68       15.49      2.16 o 
  -3   9   7       15.12       13.04      2.39 o 
  -2   9   7      315.55      278.62     18.79 o 
  -1   9   7       70.16       51.59      3.53 o 
   0   9   7      129.42      126.91     20.27 o 
   1   9   7        0.19        3.73      2.35 o 
   2   9   7       13.52       21.36      2.68 o 
   3   9   7       93.47      115.04      3.93 o 
  -2  10   7        3.18        5.60      1.39 o 
  -1  10   7        8.08       15.37      1.60 o 
   0  10   7       23.77       25.97      1.72 o 
   1  10   7       40.19       55.42      4.13 o 
  -6   0   8      920.40     1049.52     27.85 o 
  -4   0   8     2815.62     2948.05     41.06 o 
  -2   0   8       89.38       54.73      2.45 o 
   0   0   8     2182.95     2045.69     16.15 o 
   2   0   8      342.90      367.27     10.54 o 
   4   0   8      908.77     1166.61     28.08 o 
   6   0   8      132.95      193.74      6.95 o 
  -7   1   8       33.10       30.24      2.68 o 
  -6   1   8        2.22       -5.87      5.87 o 
  -5   1   8      600.83     1862.94     34.11 o 
  -4   1   8      280.87      368.69     11.16 o 
  -3   1   8     1315.62     1600.91     25.86 o 
  -2   1   8      577.64      667.45     14.75 o 
  -1   1   8     1175.48     1134.75     21.95 o 
   0   1   8      602.39      624.48     16.40 o 
   1   1   8      240.06      290.45      5.92 o 
   2   1   8      138.73      229.34      7.00 o 
   3   1   8      431.82      482.59     12.98 o 
   4   1   8      508.03      487.20     14.58 o 
   5   1   8      281.88      309.52      9.45 o 
   6   1   8      106.89      109.29      5.01 o 
  -7   2   8       12.50       11.50      2.11 o 
  -6   2   8      561.41      628.61     17.48 o 
  -5   2   8      104.96      100.17      4.61 o 
  -4   2   8      701.52      757.32     20.44 o 
  -3   2   8       24.86       23.06      2.28 o 
  -2   2   8     1093.92     1055.85     17.94 o 
  -1   2   8       60.74       30.04      1.57 o 
   0   2   8     4357.51     4397.83    265.58 o 
   1   2   8     2148.46     2077.02    267.92 o 
   2   2   8     5318.18     5150.92     45.27 o 
   3   2   8        0.03        3.08      3.08 o 
   4   2   8      748.98      629.58     16.69 o 
   5   2   8      399.51      352.01     11.33 o 
   6   2   8       61.03       46.47      3.99 o 
  -7   3   8       22.32       27.45      3.02 o 
  -6   3   8      111.99      129.56      5.01 o 
  -5   3   8        5.80        1.20      5.87 o 
  -4   3   8       74.07       89.24      4.10 o 
  -3   3   8       41.04       36.33      2.45 o 
  -2   3   8     1575.78     1790.44     24.72 o 
  -1   3   8      101.21       66.74      1.90 o 
   0   3   8      847.14      884.96     62.79 o 
   1   3   8     1355.13     1448.50    229.96 o 
   2   3   8        8.53        6.55      1.94 o 
   3   3   8      275.37      281.56      8.54 o 
   4   3   8       40.37       22.38      3.30 o 
   5   3   8       50.51       53.02      3.47 o 
   6   3   8        3.20        4.21      4.84 o 
   7   3   8       88.73       64.98      3.19 o 
  -7   4   8       88.44       96.70      3.87 o 
  -6   4   8      273.42      294.37      8.60 o 
  -5   4   8      946.38     1106.13     27.05 o 
  -4   4   8       22.32       -4.39      4.39 o 
  -3   4   8      381.36      443.58     12.93 o 
  -2   4   8     1982.83     2019.44    125.86 o 
  -1   4   8      844.96      725.90     11.96 o 
   0   4   8     4208.90     4298.82    298.70 o 
   1   4   8     1244.30     1088.87    212.25 o 
   2   4   8      207.07      263.97     45.36 o 
   3   4   8      350.23      318.18      9.51 o 
   4   4   8      317.51      327.63      9.80 o 
   5   4   8      117.27       96.53      4.78 o 
   6   4   8        0.20       -3.82      3.82 o 
   7   4   8        2.92        4.33      1.42 o 
  -6   5   8       45.98       60.37      3.70 o 
  -5   5   8       38.26       37.36      2.85 o 
  -4   5   8       78.76       83.49      4.10 o 
  -3   5   8       36.87       31.66      3.19 o 
  -2   5   8       63.57       60.63      3.76 o 
  -1   5   8       13.66       18.65      1.94 o 
   0   5   8       77.89       97.94      8.83 o 
   1   5   8       30.30       25.88      3.59 o 
   2   5   8      311.73      292.30     66.15 o 
   3   5   8      223.08      201.89      6.55 o 
   4   5   8       88.86       85.14      4.44 o 
   5   5   8      147.63      126.31      4.73 o 
   6   5   8       19.19       20.96      2.56 o 
  -6   6   8        9.96       20.67      2.22 o 
  -5   6   8       94.42      111.45      4.67 o 
  -4   6   8       59.06       47.21      3.47 o 
  -3   6   8       25.21       18.45      2.90 o 
  -2   6   8      222.06      114.06     25.74 o 
  -1   6   8      592.87      644.61    144.88 o 
   0   6   8        0.03        1.64      2.02 o 
   1   6   8      140.50      126.19     13.24 o 
   2   6   8       44.82       55.11      2.73 o 
   3   6   8      169.85      153.93      5.75 o 
   4   6   8       24.50       18.57      3.08 o 
   5   6   8       16.72       14.35      2.56 o 
   6   6   8       28.50       30.52      2.28 o 
  -5   7   8      150.14      135.71      4.56 o 
  -4   7   8       12.55       12.13      2.62 o 
  -3   7   8      368.17      363.00     11.05 o 
  -2   7   8       13.74        7.98      4.98 o 
  -1   7   8        6.00        2.15      3.50 o 
   0   7   8      607.65      585.59     48.41 o 
   1   7   8      307.54      282.93     43.88 o 
   2   7   8       63.29       59.04      7.15 o 
   3   7   8      372.39      351.89     10.02 o 
   4   7   8       44.48       48.52      3.25 o 
   5   7   8       29.48       24.09      2.39 o 
  -4   8   8       38.98       34.00      2.96 o 
  -3   8   8       92.30      103.08      4.56 o 
  -2   8   8      450.01      408.04      8.61 o 
  -1   8   8        7.15        5.31      2.17 o 
   0   8   8       41.30       32.88      2.37 o 
   1   8   8      206.50      214.11     14.78 o 
   2   8   8       45.47       43.51      2.29 o 
   3   8   8       81.78       74.09      3.76 o 
   4   8   8        5.27       -4.50      4.95 o 
  -3   9   8        4.71        3.87      2.33 o 
  -2   9   8       19.97       22.37      3.62 o 
  -1   9   8        0.21        1.99      1.83 o 
   0   9   8        0.54       -1.09      3.84 o 
   1   9   8      152.76      135.43     10.62 o 
   2   9   8        0.90       -1.18      2.90 o 
   3   9   8        5.17        1.88      2.22 o 
  -1  10   8       79.14       80.72      5.47 o 
   0  10   8       91.63       97.74      7.20 o 
   1  10   8       64.10       82.64      3.62 o 
  -7   0   9       46.75       36.73      2.51 o 
  -5   0   9      907.85      856.07     23.29 o 
  -3   0   9     3370.26     3290.49     39.12 o 
  -1   0   9    13962.28    12783.03    570.61 o 
   1   0   9      282.22      377.14     37.99 o 
   3   0   9     1578.06     2274.34     34.23 o 
   5   0   9      453.70      672.97     21.01 o 
  -7   1   9       19.98       18.39      2.51 o 
  -6   1   9       24.51       21.13      3.19 o 
  -4   1   9     2531.55     2812.46     41.35 o 
  -3   1   9      207.53      299.55      9.62 o 
  -2   1   9      111.03      106.61      3.42 o 
  -1   1   9      553.02      454.90     38.07 o 
   0   1   9      193.97      229.92      5.47 o 
   1   1   9     4004.23     4237.27     27.38 o 
   2   1   9      918.47     1196.11     22.15 o 
   3   1   9     1239.92     1449.20     27.62 o 
   4   1   9        0.27        2.79      4.44 o 
   5   1   9      232.07      268.12      8.14 o 
   6   1   9        3.40       -3.53      7.06 o 
  -7   2   9        0.01       -3.13      4.50 o 
  -6   2   9       14.63       25.00      2.90 o 
  -5   2   9      486.89      497.40     13.84 o 
  -4   2   9       91.74      137.65      4.95 o 
  -3   2   9      423.30       -2.56      4.27 o 
  -2   2   9        3.95        1.31      3.64 o 
  -1   2   9     3416.03     3124.70     74.66 o 
   0   2   9      486.57      545.78     30.13 o 
   1   2   9      231.27      198.93     21.50 o 
   2   2   9       15.84        4.21      4.61 o 
   3   2   9      544.77      516.65     14.35 o 
   4   2   9      857.17      752.19     21.07 o 
   5   2   9      534.73      473.99     13.90 o 
   6   2   9      112.49       86.68      4.61 o 
  -7   3   9        6.57        8.88      2.45 o 
  -6   3   9     1405.96     1516.40     30.52 o 
  -5   3   9      375.63      477.58     14.07 o 
  -4   3   9     1533.22     1681.44     31.32 o 
  -3   3   9      218.66      279.96      8.37 o 
  -2   3   9     1399.53     1436.10     23.46 o 
  -1   3   9       11.79        7.83      1.42 o 
   0   3   9      844.22      910.98     56.15 o 
   1   3   9      925.77     1058.84    158.26 o 
   2   3   9      122.03      100.40      3.82 o 
   3   3   9      187.00      198.47      6.15 o 
   4   3   9        5.46        0.00      4.56 o 
   5   3   9       52.58       40.78      3.70 o 
   6   3   9       95.39       74.09      4.16 o 
   7   3   9       23.08       19.99      2.05 o 
  -7   4   9      114.47      146.25      4.56 o 
  -6   4   9        0.65       -4.39      4.39 o 
  -5   4   9       70.99       97.95      5.01 o 
  -4   4   9        0.12       -4.61      4.61 o 
  -3   4   9      195.72      198.75      6.38 o 
  -2   4   9      203.76      209.37     21.33 o 
  -1   4   9      177.64      174.41      3.52 o 
   0   4   9      556.94      600.76     21.90 o 
   1   4   9     1079.06     1069.65    182.10 o 
   2   4   9      567.95      627.04    129.73 o 
   3   4   9      118.12      112.76      5.13 o 
   4   4   9      329.01      286.63      8.37 o 
   5   4   9       57.16       39.35      2.96 o 
   6   4   9      137.01       95.16      4.16 o 
  -6   5   9       59.48       65.83      3.70 o 
  -5   5   9       14.12       11.73      2.90 o 
  -4   5   9       36.73       29.56      3.02 o 
  -3   5   9      314.97      327.00      9.40 o 
  -2   5   9      297.37      271.76     21.50 o 
  -1   5   9       72.09       64.41      2.39 o 
   0   5   9      546.02      628.71     54.56 o 
   1   5   9       49.00       40.41      6.78 o 
   2   5   9      321.05      337.73     65.29 o 
   3   5   9     1166.86     1023.33     26.25 o 
   4   5   9       71.58       54.90      3.93 o 
   5   5   9        0.51       -2.33      4.67 o 
   6   5   9        3.39        0.40      4.10 o 
  -6   6   9        2.66        2.51      3.93 o 
  -5   6   9       50.84       57.97      3.64 o 
  -4   6   9        3.57        6.49      2.33 o 
  -3   6   9       86.70       93.17      4.16 o 
  -2   6   9       42.31       20.02     53.73 o 
  -1   6   9       28.29       27.95      2.43 o 
   0   6   9       18.19       13.71      1.79 o 
   1   6   9       61.79       44.51      7.23 o 
   2   6   9      160.03      171.89     20.90 o 
   3   6   9       38.06       32.69      3.93 o 
   4   6   9        2.90        8.66      2.45 o 
   5   6   9       12.56       12.93      2.51 o 
   6   6   9        0.01       -1.54      3.64 o 
  -5   7   9       27.18       35.25      2.85 o 
  -4   7   9        9.97        3.70      5.30 o 
  -3   7   9      550.87      663.63     18.17 o 
  -2   7   9        0.23        3.66      3.41 o 
  -1   7   9      513.01      478.56     11.85 o 
   0   7   9      456.60      467.81     31.29 o 
   1   7   9       26.04       29.65      2.22 o 
   2   7   9        7.46        7.98      1.88 o 
   3   7   9        0.48       -3.76      6.26 o 
   4   7   9        4.81        7.97      2.11 o 
   5   7   9       17.43       20.90      2.62 o 
  -4   8   9      117.08      107.75      4.50 o 
  -3   8   9       15.30       15.60      2.51 o 
  -2   8   9      191.30      162.81     12.04 o 
  -1   8   9      136.74      122.99      3.49 o 
   0   8   9        0.88        0.70      2.90 o 
   1   8   9      115.23      108.86     15.49 o 
   2   8   9        3.52        8.59      6.52 o 
   3   8   9      236.10      230.19      6.72 o 
   4   8   9      148.04      147.96      4.67 o 
  -3   9   9      295.89      362.03     11.16 o 
  -2   9   9        1.04        0.35      3.16 o 
  -1   9   9       65.75       73.60      2.81 o 
   0   9   9      121.92      113.89      3.90 o 
   1   9   9       13.71       16.90      2.68 o 
   2   9   9       40.61       42.48      2.21 o 
   3   9   9      200.09      192.60      6.32 o 
  -1  10   9       10.90       16.45      1.67 o 
   0  10   9       33.36       26.43      1.91 o 
   1  10   9        7.26        5.87      2.05 o 
  -6   0  10        2.96        5.69      1.88 o 
  -4   0  10      635.75      611.98     16.57 o 
  -2   0  10      363.58      392.44     10.82 o 
   0   0  10        0.16        0.08      1.34 o 
   2   0  10      797.48      962.11     20.16 o 
   4   0  10      513.71      683.45     17.83 o 
   6   0  10      961.40     1307.68     32.29 o 
  -7   1  10       53.81       51.88      3.13 o 
  -6   1  10       12.78       18.51      2.90 o 
  -5   1  10       24.18       27.79      3.02 o 
  -4   1  10      162.80      154.68      5.30 o 
  -3   1  10      320.20      334.81     10.31 o 
  -2   1  10       15.62       10.08      1.88 o 
  -1   1  10     3894.11     3917.20    231.96 o 
   0   1  10      237.21      234.96     15.83 o 
   1   1  10        5.73        6.54      2.53 o 
   2   1  10      157.77      176.94      5.07 o 
   3   1  10       33.05       53.19      3.19 o 
   4   1  10     1225.04     1350.56     28.76 o 
   5   1  10      260.26      349.33      9.80 o 
   6   1  10      301.49      314.08     10.25 o 
  -7   2  10      338.34      396.31     12.30 o 
  -6   2  10      238.76      230.48      7.35 o 
  -5   2  10      613.65      728.04     20.16 o 
  -4   2  10      648.25      680.89     18.05 o 
  -3   2  10        6.19       -2.85      4.78 o 
  -2   2  10      124.71      167.72      4.95 o 
  -1   2  10      405.45      460.96     18.17 o 
   0   2  10       82.35      126.69      6.26 o 
   1   2  10      742.24      772.66     83.74 o 
   2   2  10        2.75       -4.27      4.27 o 
   3   2  10     1330.75     1269.98     26.71 o 
   4   2  10        6.62        2.90      2.90 o 
   5   2  10      443.49      422.45     12.59 o 
   6   2  10      160.94      125.12      5.69 o 
   7   2  10        2.46        1.14      3.02 o 
  -7   3  10       54.53       61.73      3.30 o 
  -6   3  10       14.40       15.83      3.08 o 
  -5   3  10        0.64        4.73      5.41 o 
  -4   3  10      435.80      502.30     15.55 o 
  -3   3  10      138.08      148.07      4.39 o 
  -2   3  10      514.81      615.45     16.34 o 
  -1   3  10      515.84      406.10      8.52 o 
   0   3  10     1457.76     1557.23    155.39 o 
   1   3  10     1679.39     1589.24    306.05 o 
   2   3  10       49.83       59.17      3.25 o 
   3   3  10      285.29      285.89      8.88 o 
   4   3  10        8.22        7.12      2.62 o 
   5   3  10      135.41      117.20      4.95 o 
   6   3  10        0.43       -4.04      4.04 o 
   7   3  10        0.29       -0.34      3.19 o 
  -6   4  10        0.03       -4.33      4.90 o 
  -5   4  10      466.49      599.34     18.17 o 
  -4   4  10      979.87     1153.57     27.73 o 
  -3   4  10      305.64      308.21      9.57 o 
  -2   4  10     1629.17     1529.36     91.92 o 
  -1   4  10     1042.05      979.41     15.11 o 
   0   4  10       41.16       32.48      1.79 o 
   1   4  10     2326.61     2318.08    433.16 o 
   2   4  10      216.66      238.60     51.91 o 
   3   4  10      607.71      559.02     16.91 o 
   4   4  10        0.38       -5.98      5.98 o 
   5   4  10       16.46       11.79      2.96 o 
   6   4  10        6.08       -0.46      4.33 o 
  -6   5  10      109.71      132.07      4.50 o 
  -5   5  10       93.41       90.32      4.78 o 
  -4   5  10      235.90      264.99      8.14 o 
  -3   5  10      126.73      356.22     13.44 o 
  -2   5  10       44.48       33.06      9.82 o 
  -1   5  10       29.60       29.82      3.45 o 
   0   5  10       74.66       54.86     32.52 o 
   1   5  10      125.76      101.59     21.44 o 
   2   5  10      104.58      108.78     20.10 o 
   3   5  10       22.27       25.51      2.62 o 
   4   5  10        4.86        9.97      2.68 o 
   5   5  10        7.96       10.36      2.28 o 
   6   5  10       82.27       89.64      3.87 o 
  -6   6  10      126.30      124.21      4.27 o 
  -5   6  10        1.83        2.05      5.18 o 
  -4   6  10      433.50      495.69     15.66 o 
  -3   6  10      192.28      192.26      6.15 o 
  -2   6  10      892.41      972.89     72.72 o 
  -1   6  10     1844.33     1741.09     74.69 o 
   0   6  10      129.72      141.50     11.28 o 
   1   6  10      205.65      197.46     18.20 o 
   2   6  10     1010.01     1041.84    152.85 o 
   3   6  10      249.12      239.07      7.35 o 
   4   6  10      212.78      194.37      6.15 o 
   5   6  10       22.97       21.93      2.85 o 
  -5   7  10      115.28      120.28      4.33 o 
  -4   7  10        4.69       12.13      2.62 o 
  -3   7  10       45.79       59.11      4.16 o 
  -2   7  10      299.87      286.95     38.27 o 
  -1   7  10       21.08       22.07      4.50 o 
   0   7  10      197.97      193.74     19.82 o 
   1   7  10       53.15       45.52      6.26 o 
   2   7  10      182.19      184.81     27.62 o 
   3   7  10        0.32        0.00      2.45 o 
   4   7  10       31.88       23.46      3.08 o 
   5   7  10        3.97        7.63      2.11 o 
  -4   8  10      296.87      362.48     11.11 o 
  -3   8  10       62.78       77.11      3.99 o 
  -2   8  10       22.14       24.38      3.90 o 
  -1   8  10       40.26       54.17      9.08 o 
   0   8  10        4.70       -0.42      3.87 o 
   1   8  10      108.51      105.69      8.06 o 
   2   8  10       73.41       99.26      5.81 o 
   3   8  10        6.52        5.92      2.45 o 
   4   8  10      135.60      169.43      5.07 o 
  -3   9  10      157.51      160.54      5.30 o 
  -2   9  10       12.09        8.08      1.58 o 
  -1   9  10       22.50       15.16      2.19 o 
   0   9  10      211.10      197.24     12.56 o 
   1   9  10       87.39      101.38     12.42 o 
   2   9  10      168.54      193.83     12.73 o 
   3   9  10       99.73      107.69      3.82 o 
  -7   0  11       16.36       14.01      2.28 o 
  -5   0  11     1117.07     1032.89     26.08 o 
  -3   0  11      394.06      293.92      9.11 o 
  -1   0  11      976.93     1290.29     81.69 o 
   1   0  11      661.97      825.33     12.52 o 
   3   0  11      511.59      640.80     18.74 o 
   5   0  11      841.43     1149.58     30.87 o 
  -7   1  11      298.17      299.27      9.28 o 
  -6   1  11       28.56       21.81      2.79 o 
  -5   1  11     1419.73     1309.56     29.10 o 
  -4   1  11      243.34      235.20      7.29 o 
  -3   1  11     1475.76     1561.10     28.30 o 
  -2   1  11       91.13      139.36      4.44 o 
  -1   1  11      100.60      113.49     13.75 o 
   0   1  11      834.17      877.32     46.41 o 
   1   1  11        0.71        2.57      1.67 o 
   2   1  11      189.32      294.49      8.94 o 
   3   1  11        1.62       16.74      2.79 o 
   4   1  11        0.16       -6.09      6.09 o 
   5   1  11       90.10      119.08      6.09 o 
   6   1  11        4.18       -6.61      6.61 o 
  -7   2  11        4.46       15.15      2.22 o 
  -6   2  11        0.47        3.25      2.16 o 
  -5   2  11       99.65      108.20      5.64 o 
  -4   2  11     2071.53     2339.38     39.69 o 
  -2   2  11     2984.92     3067.36     37.99 o 
  -1   2  11      178.48      140.10      2.75 o 
   0   2  11      139.14      136.68      5.98 o 
   1   2  11      881.81      825.83     62.36 o 
   2   2  11       85.96       89.64      3.82 o 
   3   2  11       56.75       77.11      3.99 o 
   4   2  11       23.71        9.17      2.45 o 
   5   2  11      170.15      159.97      6.66 o 
   6   2  11       48.66       53.25      3.64 o 
   7   2  11        2.00       -0.68      1.65 o 
  -7   3  11        2.42       -3.59      3.59 o 
  -6   3  11       96.99      122.33      4.67 o 
  -5   3  11      156.05      190.72      6.95 o 
  -4   3  11      229.74      271.65      8.43 o 
  -3   3  11       31.81       41.91      3.25 o 
  -2   3  11     1442.25     1454.55     26.25 o 
  -1   3  11     1026.07      916.84     14.50 o 
   0   3  11     2217.80     2354.59    144.88 o 
   1   3  11      697.85      733.24    127.54 o 
   2   3  11      858.56      803.33     21.01 o 
   3   3  11       96.88      102.05      4.78 o 
   4   3  11      253.89      264.02      8.20 o 
   5   3  11       69.22       62.59      4.27 o 
   6   3  11        9.65        8.60      2.39 o 
  -6   4  11        0.09       -2.56      4.16 o 
  -5   4  11       76.71       77.28      4.67 o 
  -4   4  11        9.72        2.62      5.92 o 
  -3   4  11       29.33       49.72      3.47 o 
  -2   4  11      413.43      387.31     47.30 o 
  -1   4  11        7.14       -0.37      3.42 o 
   0   4  11      704.23      738.08     75.26 o 
   1   4  11     1267.24     1179.98    215.95 o 
   2   4  11      289.77      288.99     55.44 o 
   3   4  11      962.32      934.09     25.63 o 
   4   4  11      184.26      147.78      5.52 o 
   5   4  11      119.83      103.48      4.61 o 
   6   4  11       63.05       52.56      3.64 o 
  -6   5  11       58.14       83.83      3.76 o 
  -5   5  11      188.96      217.38      6.61 o 
  -4   5  11       57.64       98.98      4.61 o 
  -3   5  11      223.04      221.76      6.83 o 
  -2   5  11       22.70       31.31     14.18 o 
  -1   5  11      172.34      140.50     51.00 o 
   0   5  11      580.57       90.22     52.11 o 
   1   5  11      194.77      185.39     44.79 o 
   2   5  11        8.19       13.13      2.93 o 
   3   5  11        2.10        6.09      2.05 o 
   4   5  11       30.01       26.14      3.36 o 
   5   5  11        5.70       -3.93      4.50 o 
   6   5  11       98.63      106.95      3.93 o 
  -5   6  11       15.67       24.20      3.02 o 
  -4   6  11       51.25       50.80      3.64 o 
  -3   6  11      247.61      273.64      8.88 o 
  -2   6  11        6.97        5.77      2.80 o 
  -1   6  11      226.46      199.10     15.15 o 
   0   6  11      734.53      725.73     69.28 o 
   1   6  11       27.56       20.44      9.62 o 
   2   6  11     1597.98     1727.48    241.55 o 
   3   6  11      322.49      319.03      9.40 o 
   4   6  11      120.42      127.51      5.41 o 
   5   6  11      276.79      294.66      9.00 o 
  -5   7  11        5.22        2.90      4.39 o 
  -4   7  11       45.67       39.47      3.64 o 
  -3   7  11       49.97       43.00      3.59 o 
  -2   7  11       73.40       64.75      3.14 o 
  -1   7  11      164.33      136.94      6.61 o 
   0   7  11       38.66       41.10      2.78 o 
   1   7  11        0.64       -3.39      4.13 o 
   2   7  11        1.75       -0.80      4.10 o 
   3   7  11      108.49       92.94      4.84 o 
   4   7  11        9.11       15.55      2.90 o 
   5   7  11       25.17       24.43      2.51 o 
  -4   8  11        0.36       -4.10      4.10 o 
  -3   8  11      182.48      196.82      6.32 o 
  -2   8  11       34.36       31.98      7.80 o 
  -1   8  11       43.42       45.48      3.19 o 
   0   8  11       64.86       59.73      7.69 o 
   1   8  11       73.55       65.13     12.61 o 
   2   8  11        1.01        1.44      2.45 o 
   3   8  11       50.96       67.37      3.76 o 
   4   8  11       73.53       92.43      3.93 o 
  -3   9  11      396.00      363.11     10.36 o 
  -2   9  11      109.10      113.48      3.10 o 
  -1   9  11      161.70      160.45      8.06 o 
   0   9  11       13.92       17.14      1.97 o 
   1   9  11      134.34      148.96     16.54 o 
   2   9  11        0.07       -1.14      1.84 o 
  -6   0  12      188.69      205.82      5.81 o 
  -4   0  12        5.33        5.41      2.39 o 
  -2   0  12      124.41      122.21      3.82 o 
   0   0  12      675.93      576.48     10.71 o 
   2   0  12     8218.21     9730.07     73.35 o 
   4   0  12      562.12      690.57     18.85 o 
   6   0  12        0.77        2.39      4.78 o 
  -7   1  12       22.82       23.06      2.39 o 
  -6   1  12        0.04       -1.08      4.78 o 
  -5   1  12      242.85      237.25      7.35 o 
  -4   1  12      201.83      249.55      7.46 o 
  -3   1  12       47.55       41.86      3.13 o 
  -2   1  12     4267.89     4254.76     45.56 o 
  -1   1  12     1500.01     1439.52    117.34 o 
   0   1  12     3460.52     3649.38    135.14 o 
   1   1  12        0.06        0.64      2.19 o 
   2   1  12       29.73       46.98      2.85 o 
   3   1  12      302.57      379.63     10.88 o 
   4   1  12      193.19      222.96      6.83 o 
   5   1  12       34.83       43.74      4.50 o 
   6   1  12        1.56       -2.45      4.90 o 
  -7   2  12       93.04       84.00      3.25 o 
  -6   2  12       42.55       67.88      3.99 o 
  -5   2  12     1240.82     1268.84     31.09 o 
  -4   2  12     2095.10     2273.77     39.75 o 
  -3   2  12     2039.77     2063.45     35.14 o 
  -2   2  12     1004.93     1047.47     22.89 o 
  -1   2  12       52.03       67.46      3.30 o 
   0   2  12     4194.53     4417.38     32.11 o 
   1   2  12      513.09      561.91     11.74 o 
   2   2  12      218.71      225.06      6.66 o 
   3   2  12      160.72      164.24      6.09 o 
   4   2  12      239.64      240.67      7.00 o 
   5   2  12        2.86        0.63      5.13 o 
   6   2  12       10.83        9.40      2.51 o 
  -6   3  12      143.42      164.70      5.41 o 
  -5   3  12      257.86      303.20      9.00 o 
  -4   3  12       14.38       16.46      3.42 o 
  -3   3  12      121.71      127.57      4.78 o 
  -2   3  12       85.21      109.74      4.10 o 
  -1   3  12        2.82        7.73     10.82 o 
   0   3  12       50.60       36.12      1.97 o 
   1   3  12        2.22       -1.22      3.08 o 
   2   3  12        1.82        1.14      2.22 o 
   3   3  12      783.19      784.99     23.86 o 
   4   3  12      134.29      116.01      5.69 o 
   5   3  12      448.98      387.43     11.50 o 
   6   3  12       17.61       17.08      2.22 o 
  -6   4  12       67.55       71.53      3.82 o 
  -5   4  12      459.13      530.88     15.21 o 
  -4   4  12       12.45       20.10      3.47 o 
  -3   4  12       78.34       90.15      4.44 o 
  -2   4  12       62.29       74.34      8.86 o 
  -1   4  12      229.28      205.95    120.31 o 
   0   4  12      154.11      159.02      9.34 o 
   1   4  12        2.27        4.27      2.25 o 
   2   4  12       10.43       16.57      2.11 o 
   3   4  12        8.11       13.50      3.36 o 
   4   4  12       55.02       54.84      3.53 o 
   5   4  12       11.39       11.90      2.51 o 
   6   4  12       27.33       29.61      2.96 o 
  -6   5  12       56.81       58.20      3.36 o 
  -5   5  12        7.08        4.10      2.33 o 
  -4   5  12        8.13        7.46      2.73 o 
  -3   5  12        0.51        7.92      2.62 o 
  -2   5  12      515.77      461.12     59.28 o 
  -1   5  12      644.70      555.45     32.38 o 
   0   5  12      318.21      222.70    160.31 o 
   1   5  12     1957.65     1760.96    413.31 o 
   2   5  12      286.33      286.79     62.10 o 
   3   5  12      318.63      276.26      8.37 o 
   4   5  12        9.64       14.75      2.68 o 
   5   5  12       33.13       30.07      2.68 o 
   6   5  12       17.22       32.06      2.51 o 
  -5   6  12       38.47       40.32      2.85 o 
  -4   6  12      110.21      114.64      5.52 o 
  -3   6  12      116.55      133.43      5.24 o 
  -2   6  12        0.54       -4.31      4.31 o 
  -1   6  12        5.74       10.20      7.75 o 
   0   6  12      181.77      187.56     20.27 o 
   1   6  12       79.76       64.42      7.52 o 
   2   6  12      188.19      193.84     33.32 o 
   3   6  12        1.20        5.41      2.05 o 
   4   6  12       70.78       67.66      4.10 o 
   5   6  12        0.83        3.76      1.65 o 
  -5   7  12       49.88       45.39      2.90 o 
  -4   7  12       14.49       16.97      2.51 o 
  -3   7  12        4.90       -1.77      5.35 o 
  -2   7  12       18.84       22.48      6.92 o 
  -1   7  12        2.26       -0.41      3.68 o 
   0   7  12       12.50       16.01      2.12 o 
   1   7  12        0.48       -0.03      3.73 o 
   2   7  12       55.42       63.08      8.46 o 
   3   7  12        4.47        3.47      5.81 o 
   4   7  12        2.93        4.10      5.01 o 
  -4   8  12      156.46      142.03      4.33 o 
  -3   8  12       53.25       55.98      3.76 o 
  -2   8  12      384.85      374.81     24.29 o 
  -1   8  12        7.91        7.73      2.79 o 
   0   8  12       21.61       26.25      3.39 o 
   1   8  12        3.62        1.19      3.44 o 
   2   8  12        1.90        1.85      3.27 o 
   3   8  12       99.68       99.21      4.33 o 
  -2   9  12        0.13        2.90      1.68 o 
  -1   9  12        5.28        4.25      3.22 o 
   0   9  12        5.31        4.60      1.55 o 
   1   9  12       14.09       16.19      1.81 o 
   2   9  12       18.19       24.02      1.80 o 
  -7   0  13        3.15        7.63      1.77 o 
  -5   0  13       20.11       12.70      3.19 o 
  -3   0  13     3133.83     3059.96     42.03 o 
  -1   0  13     3860.24     2824.97   1886.88 o 
   1   0  13       21.03       33.01      2.42 o 
   3   0  13      499.91      662.61     17.60 o 
   5   0  13      845.73     1165.76     30.07 o 
  -7   1  13       27.86       32.12      2.11 o 
  -6   1  13      164.50      162.88      5.35 o 
  -5   1  13      140.91      150.29      5.24 o 
  -4   1  13      214.68      263.51      8.26 o 
  -3   1  13      403.53      439.31     13.72 o 
  -2   1  13      185.42      184.46      5.18 o 
  -1   1  13      356.95      304.16     27.05 o 
   0   1  13      375.35      410.63     12.42 o 
   1   1  13      690.89      788.40     13.45 o 
   2   1  13       25.98       33.89      2.96 o 
   3   1  13       12.26        7.57      2.90 o 
   4   1  13      116.63      160.20      5.64 o 
   5   1  13        0.04       -0.74      5.01 o 
   6   1  13       99.94      101.54      4.27 o 
  -7   2  13       60.37       69.02      3.13 o 
  -6   2  13       74.27       73.69      4.21 o 
  -5   2  13      199.59      228.31      6.72 o 
  -4   2  13       93.49       82.63      4.73 o 
  -3   2  13      430.80      394.03     11.33 o 
  -2   2  13      148.81      168.68      5.18 o 
  -1   2  13     2830.27     2862.83     50.71 o 
   0   2  13     1443.33     1518.58     19.15 o 
   1   2  13      669.10      712.11     13.51 o 
   2   2  13       90.13       89.81      4.33 o 
   3   2  13      553.61      682.03     18.96 o 
   4   2  13      199.97      229.91      7.12 o 
   5   2  13      235.65      225.29      7.40 o 
   6   2  13       75.44       52.85      3.59 o 
  -6   3  13      524.46      496.26     14.75 o 
  -5   3  13       57.72       70.05      4.67 o 
  -4   3  13      625.07      634.30     18.91 o 
  -3   3  13      340.68      383.61     11.56 o 
  -2   3  13      203.65      196.93      6.21 o 
  -1   3  13        1.94        8.83      6.55 o 
   0   3  13        3.15        1.63      3.78 o 
   1   3  13       29.75       36.48      2.06 o 
   2   3  13        1.74        0.63      5.41 o 
   3   3  13       53.25       51.77      4.10 o 
   4   3  13       43.68       50.86      4.39 o 
   5   3  13       46.29       46.24      3.53 o 
   6   3  13        9.48       10.31      2.22 o 
  -6   4  13        5.54       -0.40      5.52 o 
  -5   4  13       75.74       72.84      4.44 o 
  -4   4  13        2.15        1.42      6.38 o 
  -3   4  13      136.92      125.86      5.41 o 
  -2   4  13      166.78      190.74     21.73 o 
  -1   4  13      355.33      497.74    422.79 o 
   0   4  13       16.46       29.24     12.64 o 
   1   4  13      189.75      185.99     29.96 o 
   2   4  13       29.77       39.98      3.08 o 
   3   4  13      270.50      240.44      7.06 o 
   4   4  13      101.01       94.19      4.95 o 
   5   4  13        0.24        3.02      5.41 o 
   6   4  13      112.47      118.40      4.04 o 
  -6   5  13       47.04       45.16      2.62 o 
  -5   5  13      125.45      124.43      4.95 o 
  -4   5  13      129.92      125.80      5.47 o 
  -3   5  13     1103.13     1232.96     29.96 o 
  -2   5  13      536.50      507.37     44.31 o 
  -1   5  13     1974.92     1814.05     74.38 o 
   0   5  13     1263.06     1275.37    159.37 o 
   1   5  13       96.95      103.94     21.53 o 
   2   5  13      171.27      199.88     41.40 o 
   3   5  13       70.15       69.88      5.01 o 
   4   5  13       71.70       62.47      3.93 o 
   5   5  13       18.81       20.44      3.02 o 
  -5   6  13        0.07        2.56      2.16 o 
  -4   6  13       10.59       14.29      2.96 o 
  -3   6  13      106.83      103.25      4.67 o 
  -2   6  13      339.26      304.31     28.65 o 
  -1   6  13      162.93      145.62     16.52 o 
   0   6  13       20.45       27.54      6.04 o 
   1   6  13       81.88       67.90     14.29 o 
   2   6  13        0.62       -3.52      3.52 o 
   3   6  13       20.16       19.31      3.30 o 
   4   6  13        1.48        3.30      4.44 o 
   5   6  13        0.02        2.56      1.82 o 
  -4   7  13       45.13       34.74      3.25 o 
  -3   7  13      101.79      133.89      5.24 o 
  -2   7  13      331.11      329.59     44.19 o 
  -1   7  13       69.61       51.27      2.87 o 
   0   7  13       73.92       86.69      4.13 o 
   1   7  13      122.39      143.47     21.36 o 
   2   7  13        5.62        4.35      2.29 o 
   3   7  13      199.31      202.51      6.09 o 
   4   7  13       82.19       94.02      4.04 o 
  -3   8  13       31.51       25.80      3.02 o 
  -2   8  13        2.85        2.59      2.27 o 
  -1   8  13        0.77       -0.72      3.00 o 
   0   8  13      157.10      165.76      7.69 o 
   1   8  13      163.72      151.10      9.05 o 
   2   8  13       60.63       70.05      4.70 o 
   3   8  13       58.93       81.61      3.82 o 
  -2   9  13      122.28      107.22      3.33 o 
  -1   9  13       77.03       61.86      4.01 o 
   0   9  13       39.66       39.94      2.09 o 
   1   9  13       32.30       38.68      3.84 o 
  -6   0  14      611.82      520.58     14.41 o 
  -4   0  14     3910.26     3702.24     49.72 o 
  -2   0  14        8.12        8.31      1.94 o 
   0   0  14     2228.65     2741.53     25.33 o 
   2   0  14      494.74        1.54      2.56 o 
   4   0  14       34.36       44.88      3.76 o 
   6   0  14      155.49      167.77      5.13 o 
  -6   1  14       18.82       12.81      2.45 o 
  -5   1  14      206.80      204.05      6.38 o 
  -4   1  14      635.71      587.15     17.37 o 
  -3   1  14       12.26       16.12      2.90 o 
  -2   1  14       31.46       30.24      2.51 o 
  -1   1  14       20.95       33.52      1.91 o 
   0   1  14      282.22      311.58      6.70 o 
   1   1  14       10.34       24.35      3.42 o 
   2   1  14      230.41      319.94      9.80 o 
   3   1  14        9.79       12.36      2.96 o 
   4   1  14      511.69      635.67     18.22 o 
   5   1  14        7.74       17.71      2.96 o 
   6   1  14       36.18       33.66      2.56 o 
  -6   2  14       98.87       96.81      4.33 o 
  -5   2  14        6.11       10.25      2.56 o 
  -4   2  14        3.34        8.77      2.68 o 
  -3   2  14       24.34       14.24      3.08 o 
  -2   2  14      194.65      172.96      5.47 o 
  -1   2  14      632.70      661.89     13.13 o 
   0   2  14        1.09        4.29      3.33 o 
   1   2  14      697.38      772.31     34.80 o 
   2   2  14       62.11       58.03      3.93 o 
   3   2  14      345.89      399.84     11.45 o 
   4   2  14      179.35      214.93      6.83 o 
   5   2  14        0.17       -0.57      4.61 o 
   6   2  14       43.99       34.00      2.79 o 
  -6   3  14        0.86        7.52      2.22 o 
  -5   3  14      240.28      243.74      6.95 o 
  -4   3  14       71.17       79.50      4.90 o 
  -3   3  14     1658.52     1862.59     36.05 o 
  -2   3  14        4.96        7.29      2.45 o 
  -1   3  14     1958.51     1929.30     23.77 o 
   0   3  14        7.83       12.89      2.56 o 
   1   3  14      301.14      318.07     17.08 o 
   2   3  14        8.30        6.95      1.88 o 
   3   3  14       32.85       34.85      4.16 o 
   4   3  14      261.44      259.35      7.12 o 
   5   3  14       26.23       21.81      3.64 o 
   6   3  14       44.70       34.45      2.62 o 
  -6   4  14      171.28      184.00      5.58 o 
  -5   4  14      121.83      152.91      5.87 o 
  -4   4  14      575.31      892.12     23.12 o 
  -3   4  14     1358.55     1489.17     33.09 o 
  -2   4  14     1177.96     1190.68     55.81 o 
  -1   4  14     1133.33      882.64    596.38 o 
   0   4  14       42.94       29.35     19.02 o 
   1   4  14      141.93      141.57     17.68 o 
   2   4  14       23.42       28.94      3.42 o 
   3   4  14      104.08       85.82      5.07 o 
   4   4  14       84.03       92.54      4.84 o 
   5   4  14       43.99       35.99      3.25 o 
   6   4  14        9.05        8.31      2.05 o 
  -5   5  14       48.99       47.95      3.47 o 
  -4   5  14      107.71      111.91      5.24 o 
  -3   5  14      102.63      111.22      5.01 o 
  -2   5  14       12.43       10.39      3.30 o 
  -1   5  14      203.62      206.63     10.08 o 
   0   5  14      146.17      167.97     10.22 o 
   1   5  14      460.03      454.80     99.41 o 
   2   5  14      753.37      853.28    153.59 o 
   3   5  14      126.18      127.85      5.69 o 
   4   5  14      128.59      139.36      5.64 o 
   5   5  14        0.83       -0.85      3.93 o 
  -5   6  14      234.02      243.97      7.52 o 
  -4   6  14      285.08      331.33      9.51 o 
  -3   6  14       72.35       80.98      4.67 o 
  -2   6  14        1.07       -3.03      3.56 o 
  -1   6  14      241.29      233.05     27.88 o 
   0   6  14       76.20       73.49      4.19 o 
   1   6  14      194.35      202.41     27.28 o 
   2   6  14       80.24      102.18     14.75 o 
   3   6  14        1.57        1.94      5.13 o 
   4   6  14       89.06      108.77      4.56 o 
   5   6  14       16.69       23.06      2.45 o 
  -4   7  14       56.60       48.29      3.30 o 
  -3   7  14       14.71        9.40      2.73 o 
  -2   7  14       27.43       21.84      2.51 o 
  -1   7  14        9.23       11.96      1.87 o 
   0   7  14       64.03       58.69      4.76 o 
   1   7  14        7.47        3.02      3.96 o 
   2   7  14      132.98      153.33     15.60 o 
   3   7  14        2.42        1.48      2.51 o 
   4   7  14       86.84      104.16      3.82 o 
  -3   8  14       35.87       29.33      2.68 o 
  -2   8  14      251.42      254.38     19.68 o 
  -1   8  14       22.59       13.66      1.85 o 
   0   8  14      282.06      272.41     14.49 o 
   1   8  14       10.79        8.68      2.68 o 
   2   8  14      254.94      287.25     20.39 o 
   3   8  14        0.11       -2.22      3.82 o 
  -1   9  14        7.61        7.55      1.46 o 
   0   9  14       22.58       30.16      1.68 o 
   1   9  14       45.65       56.90      2.30 o 
  -5   0  15      411.18      343.06     10.54 o 
  -3   0  15       87.29       95.79      4.61 o 
  -1   0  15     1368.03     1164.07    790.49 o 
   1   0  15        1.34       -1.38      5.92 o 
   3   0  15        7.44       -2.45      6.66 o 
   5   0  15        0.63       -2.22      3.87 o 
  -6   1  15        9.05        1.31      3.99 o 
  -5   1  15      614.32      602.98     17.60 o 
  -4   1  15      205.00      212.48      6.44 o 
  -3   1  15       32.78       23.98      3.02 o 
  -2   1  15      337.09      331.22     10.19 o 
  -1   1  15      178.03      143.36      5.58 o 
   0   1  15       13.63       11.30      1.69 o 
   1   1  15      237.35      230.61    139.33 o 
   2   1  15       27.16       38.73      3.25 o 
   3   1  15        1.91       -4.16      4.78 o 
   4   1  15        5.90       11.79      2.51 o 
   5   1  15        1.18        0.57      4.95 o 
   6   1  15        2.71       -3.30      3.30 o 
  -6   2  15      117.31      115.10      4.27 o 
  -5   2  15        0.62       -6.09      6.09 o 
  -4   2  15      133.72      132.29      5.35 o 
  -3   2  15       35.02       42.03      3.82 o 
  -2   2  15      117.34      120.51      4.61 o 
  -1   2  15      246.00      241.11     14.89 o 
   0   2  15       22.28       26.16      2.17 o 
   1   2  15      269.34      310.95     19.56 o 
   2   2  15       80.65       89.41      4.56 o 
   3   2  15        1.56        3.13      2.51 o 
   4   2  15      306.58      371.54     10.99 o 
   5   2  15      105.14       98.92      4.84 o 
   6   2  15      260.82      187.19      5.92 o 
  -6   3  15       76.64       88.78      3.87 o 
  -5   3  15      156.91      175.23      5.87 o 
  -4   3  15      284.19      283.04      8.83 o 
  -3   3  15      809.71      903.22     25.80 o 
  -2   3  15      963.83     1032.38     26.71 o 
  -1   3  15      344.93      347.96     20.96 o 
   0   3  15      640.18      733.03     14.26 o 
   1   3  15      936.94      889.78     78.56 o 
   2   3  15       22.63       -1.25      5.75 o 
   3   3  15       54.42       87.87      4.78 o 
   4   3  15        7.14        6.66      2.68 o 
   5   3  15        4.66        6.89      2.68 o 
   6   3  15       18.06       14.92      1.82 o 
  -6   4  15       25.70       30.07      2.22 o 
  -5   4  15        0.26        0.51      4.84 o 
  -4   4  15      420.19       -4.73      5.35 o 
  -3   4  15      844.87      821.27     21.98 o 
  -2   4  15      608.70      581.13     27.99 o 
  -1   4  15     1758.01     1257.40    865.49 o 
   0   4  15     2390.21     1866.64   1268.55 o 
   1   4  15      440.95      442.51     53.39 o 
   2   4  15      153.20      212.25     34.17 o 
   3   4  15        5.27        4.21      4.95 o 
   4   4  15      151.07      172.22      5.81 o 
   5   4  15        1.24       10.36      1.88 o 
  -5   5  15       22.58       28.82      2.68 o 
  -4   5  15        8.63        3.70      4.33 o 
  -3   5  15      119.73      113.90      5.64 o 
  -2   5  15        0.21        6.42      6.21 o 
  -1   5  15       52.03       54.64      3.00 o 
   0   5  15       34.45       42.98      7.09 o 
   1   5  15       85.73       84.75     13.70 o 
   2   5  15       50.73       66.84     12.64 o 
   3   5  15      127.16      130.59      5.47 o 
   4   5  15      115.94      126.77      5.07 o 
   5   5  15        5.93        5.13      2.22 o 
  -5   6  15       15.09       14.81      1.94 o 
  -4   6  15       14.55       12.13      3.02 o 
  -3   6  15      125.98      139.13      5.69 o 
  -2   6  15      246.11      271.61     15.40 o 
  -1   6  15       55.39       59.67     11.56 o 
   0   6  15      200.49      198.07      4.67 o 
   1   6  15      217.95      230.63     35.57 o 
   2   6  15      116.75      131.94     20.05 o 
   3   6  15      241.77      243.57      7.06 o 
   4   6  15       19.83       25.68      2.62 o 
  -4   7  15       26.12       21.01      2.51 o 
  -3   7  15       56.01       51.20      3.53 o 
  -2   7  15       81.26       88.06      5.92 o 
  -1   7  15      122.73      117.53      7.75 o 
   0   7  15       37.19       37.43      2.72 o 
   1   7  15        8.46       10.06      2.21 o 
   2   7  15       59.01       67.05     13.07 o 
   3   7  15       18.33       18.74      2.62 o 
   4   7  15       19.37       16.80      2.22 o 
  -3   8  15       33.55       47.78      2.90 o 
  -2   8  15        2.30        2.10      2.51 o 
  -1   8  15        4.00       -3.02      3.41 o 
   0   8  15       32.51       39.75      6.52 o 
   1   8  15      115.88      133.34     10.17 o 
   2   8  15      101.59      101.11     12.27 o 
  -6   0  16       36.44       45.27      3.02 o 
  -4   0  16     2221.28     1986.63     36.28 o 
  -2   0  16     2352.44     1997.22     33.89 o 
   0   0  16     2583.79     2791.26     35.48 o 
   2   0  16      155.65       91.57      3.99 o 
   4   0  16        1.85        3.02      4.84 o 
   6   0  16        0.09       -1.88      3.13 o 
  -6   1  16      207.70      207.75      5.81 o 
  -5   1  16       23.47       23.80      2.85 o 
  -4   1  16      674.58      680.43     19.14 o 
  -3   1  16      235.96      212.82      6.15 o 
  -2   1  16     1414.58     1472.72     29.56 o 
  -1   1  16      289.83      265.82      6.55 o 
   0   1  16       27.16       30.33      2.93 o 
   1   1  16      451.22      394.83    261.31 o 
   2   1  16        2.81        6.15      2.79 o 
   3   1  16      246.50      308.78      9.05 o 
   4   1  16       17.30       17.37      3.02 o 
   5   1  16       50.43       45.84      3.53 o 
   6   1  16       14.84        8.14      1.88 o 
  -6   2  16       60.51       64.24      2.96 o 
  -5   2  16      170.66      165.10      5.64 o 
  -4   2  16      172.23      172.73      5.87 o 
  -3   2  16      123.66      122.04      5.18 o 
  -2   2  16      279.20      273.47      8.49 o 
  -1   2  16       19.19       21.20      1.93 o 
   0   2  16      829.73      783.89     15.18 o 
   1   2  16      410.17      491.28     11.85 o 
   2   2  16      427.32      452.92     13.33 o 
   3   2  16      246.83      274.38      8.66 o 
   4   2  16       10.34       10.31      3.02 o 
   5   2  16      148.29      137.65      4.90 o 
   6   2  16        0.02       -0.85      3.19 o 
  -6   3  16       14.16       14.41      1.99 o 
  -5   3  16       54.27       38.10      3.25 o 
  -4   3  16       15.41       18.34      3.25 o 
  -3   3  16        0.44       -6.09      6.09 o 
  -2   3  16      141.27      151.77      5.87 o 
  -1   3  16     1316.72     1280.16     28.99 o 
   0   3  16     1383.49     1520.18     22.11 o 
   1   3  16     2359.69     2684.16    236.37 o 
   2   3  16      151.22       -1.25      5.75 o 
   3   3  16      470.11      624.62     18.45 o 
   4   3  16      235.93      247.39      7.92 o 
   5   3  16      111.28      108.20      4.56 o 
  -5   4  16       47.63       55.18      3.36 o 
  -4   4  16        2.65       -4.44      5.07 o 
  -3   4  16      155.68      146.65      6.26 o 
  -2   4  16       76.23       69.12      8.37 o 
  -1   4  16      146.16      137.65      6.18 o 
   0   4  16      266.81      259.93     12.90 o 
   1   4  16       79.30       88.82     10.19 o 
   2   4  16       58.07       73.34      6.24 o 
   3   4  16       96.44      105.70      4.67 o 
   4   4  16       27.44       29.78      3.42 o 
   5   4  16        3.25        3.93      1.99 o 
  -5   5  16       26.85       28.13      2.68 o 
  -4   5  16      271.21      264.99      7.86 o 
  -3   5  16        2.86        3.36      5.35 o 
  -2   5  16        6.35        2.11      2.54 o 
  -1   5  16       21.26       20.76      2.20 o 
   0   5  16       58.51       55.27      3.02 o 
   1   5  16       14.41       23.66      2.65 o 
   2   5  16        3.46        5.76      2.53 o 
   3   5  16      107.00      123.98      5.01 o 
   4   5  16        2.01        2.96      4.39 o 
   5   5  16      171.85      181.73      5.58 o 
  -4   6  16      136.98      128.65      4.44 o 
  -3   6  16        0.67        4.67      2.33 o 
  -2   6  16      235.68      243.06     12.90 o 
  -1   6  16      149.57      144.22      3.90 o 
   0   6  16        2.19        6.07      1.88 o 
   1   6  16        4.27       -4.34      4.53 o 
   2   6  16       42.62       41.86      2.50 o 
   3   6  16        7.36       10.31      2.56 o 
   4   6  16        8.99        9.00      2.16 o 
  -4   7  16       20.94       16.40      2.11 o 
  -3   7  16       11.25       18.11      2.62 o 
  -2   7  16       10.75       13.77      3.22 o 
  -1   7  16       22.22       18.78      3.08 o 
   0   7  16       18.29       20.28      2.07 o 
   1   7  16       24.38       17.39      2.01 o 
   2   7  16      341.05      373.76     54.93 o 
   3   7  16        0.18       -1.82      3.99 o 
  -2   8  16        3.57        2.46      2.73 o 
  -1   8  16        2.83        0.96      1.87 o 
   0   8  16        3.19       -0.96      3.25 o 
   1   8  16        1.46       -3.10      4.39 o 
   2   8  16      147.98      179.81     23.72 o 
  -5   0  17        3.51       -3.02      5.07 o 
  -3   0  17       44.75       29.44      3.02 o 
  -1   0  17      844.76      595.06    400.53 o 
   1   0  17     1040.32     1245.36     47.24 o 
   3   0  17      435.78      502.58     14.75 o 
   5   0  17      453.86      427.98     11.90 o 
  -6   1  17        8.48        8.66      1.99 o 
  -5   1  17      430.25      389.65     11.45 o 
  -4   1  17       11.17        6.83      2.51 o 
  -3   1  17       27.75       21.30      3.13 o 
  -2   1  17      106.66       94.37      4.16 o 
  -1   1  17        7.67       11.36      2.22 o 
   0   1  17       64.97       60.48      2.72 o 
   1   1  17       12.37        6.82      2.36 o 
   2   1  17       72.13       90.09      4.04 o 
   3   1  17      150.37      166.58      5.98 o 
   4   1  17       29.31       30.13      2.85 o 
   5   1  17        2.83        0.46      4.44 o 
   6   1  17        9.17        7.46      1.54 o 
  -6   2  17       16.45       16.86      1.88 o 
  -5   2  17       43.29       46.13      3.08 o 
  -4   2  17       24.83       26.42      3.13 o 
  -3   2  17      624.65      625.76     18.28 o 
  -2   2  17      735.08      681.86     18.85 o 
  -1   2  17     1884.61     1857.72     30.52 o 
   0   2  17      406.58      465.45      9.49 o 
   1   2  17      401.01      509.43     50.60 o 
   2   2  17       39.48       32.86      3.53 o 
   3   2  17      621.04      720.18     19.36 o 
   4   2  17        6.72        2.85      5.64 o 
   5   2  17       78.89       69.31      3.42 o 
  -6   3  17        1.64        2.22      2.79 o 
  -5   3  17       10.21       10.59      2.39 o 
  -4   3  17       10.86        8.03      2.45 o 
  -3   3  17      512.21      492.56     14.75 o 
  -2   3  17      439.33      413.00     12.64 o 
  -1   3  17       17.12       22.75      2.39 o 
   0   3  17      633.95      679.83     12.89 o 
   1   3  17      488.21      501.84     22.30 o 
   2   3  17        1.58        3.13      3.59 o 
   3   3  17        0.06        0.00      6.21 o 
   4   3  17       22.61       16.40      2.73 o 
   5   3  17        0.75        0.80      3.47 o 
  -5   4  17       25.68       29.84      2.96 o 
  -4   4  17        3.70        8.14      2.33 o 
  -3   4  17      105.67      126.14      5.35 o 
  -2   4  17      482.36      472.96     12.79 o 
  -1   4  17       13.21        5.62      4.73 o 
   0   4  17      937.17      975.01     18.62 o 
   1   4  17       29.66       29.48      5.52 o 
   2   4  17       15.62       19.73      2.59 o 
   3   4  17        7.62        7.92      3.02 o 
   4   4  17       70.31       79.33      4.50 o 
   5   4  17        3.40        3.87      1.59 o 
  -5   5  17      186.65      178.54      4.90 o 
  -4   5  17      406.15      381.62     11.56 o 
  -3   5  17       54.69       62.36      4.39 o 
  -2   5  17      394.32      407.27     12.39 o 
  -1   5  17        0.59       -2.34      3.65 o 
   0   5  17        5.96        8.55      2.50 o 
   1   5  17        3.70        8.05      2.05 o 
   2   5  17        0.33        5.80      2.36 o 
   3   5  17        5.28        7.18      2.73 o 
   4   5  17       16.67       18.11      2.45 o 
  -4   6  17        2.80       -0.40      3.47 o 
  -3   6  17       30.82       21.36      3.13 o 
  -2   6  17      220.63      208.08      4.98 o 
  -1   6  17       19.33       26.47      4.30 o 
   0   6  17      188.80      196.01     12.81 o 
   1   6  17       96.68       97.57     13.61 o 
   2   6  17        0.03       -0.88      3.82 o 
   3   6  17        0.08        2.16      3.93 o 
   4   6  17       56.81       63.21      2.90 o 
  -3   7  17       91.26      106.15      3.76 o 
  -2   7  17       36.90       38.07      2.27 o 
  -1   7  17      212.72      200.39      7.92 o 
   0   7  17        3.37        4.57      2.24 o 
   1   7  17      178.58      186.25     17.68 o 
   2   7  17      131.71      129.05     18.51 o 
   3   7  17       16.03       16.46      2.05 o 
  -2   8  17       49.64       46.59      2.99 o 
  -1   8  17       90.54       90.10      2.47 o 
   0   8  17       41.46       45.32      2.11 o 
   1   8  17       37.68       40.80      4.58 o 
  -6   0  18       26.61       15.15      1.94 o 
  -4   0  18       55.71       64.87      3.99 o 
  -2   0  18      453.15      415.73     12.87 o 
   0   0  18       33.69       30.31      2.42 o 
   2   0  18      168.20      181.33      5.98 o 
   4   0  18        2.76        7.00      2.16 o 
  -6   1  18       26.90       24.37      1.94 o 
  -5   1  18       41.38       41.46      3.25 o 
  -4   1  18        1.97        1.20      2.33 o 
  -3   1  18       19.23       21.81      3.13 o 
  -2   1  18      160.13      164.19      5.47 o 
  -1   1  18       53.14       51.89      2.43 o 
   0   1  18      968.64     1037.78     17.82 o 
   1   1  18      208.56      216.43    119.71 o 
   2   1  18      482.32      609.76     16.97 o 
   3   1  18        0.43       -4.10      4.67 o 
   4   1  18      194.53      207.87      6.32 o 
   5   1  18        8.43       12.07      1.94 o 
  -6   2  18       55.29       43.85      2.33 o 
  -5   2  18       86.65       76.88      3.64 o 
  -4   2  18       46.83       49.66      3.53 o 
  -3   2  18     2835.06     2511.25     41.80 o 
  -2   2  18      199.11      200.18      6.38 o 
  -1   2  18     1331.38     1289.96     20.21 o 
   0   2  18      348.22      389.63     24.15 o 
   1   2  18       21.01       25.48      2.35 o 
   2   2  18       85.81      111.34      4.73 o 
   3   2  18       15.03       20.44      2.90 o 
   4   2  18       50.18       58.03      3.64 o 
   5   2  18        0.36        0.00      3.36 o 
  -5   3  18      257.95      236.40      7.18 o 
  -4   3  18      137.97      127.00      5.13 o 
  -3   3  18       25.52       14.92      3.25 o 
  -2   3  18       12.71        4.67      5.98 o 
  -1   3  18      186.67      184.09      4.21 o 
   0   3  18      313.38      327.68      7.80 o 
   1   3  18      282.19      313.86     42.40 o 
   2   3  18       11.14       12.34      2.07 o 
   3   3  18       45.00       51.71      3.47 o 
   4   3  18       32.60       37.02      2.90 o 
   5   3  18       34.10       35.71      2.28 o 
  -5   4  18       83.11       74.72      3.59 o 
  -4   4  18        6.41        0.00      4.73 o 
  -3   4  18       63.49       59.74      3.76 o 
  -2   4  18       51.01       57.26      4.61 o 
  -1   4  18      369.67      372.27     25.63 o 
   0   4  18      223.92      231.23     12.81 o 
   1   4  18       12.94       12.69      5.15 o 
   2   4  18       54.66       66.50     16.00 o 
   3   4  18        1.90       -0.57      4.95 o 
   4   4  18      264.80      240.10      7.29 o 
   5   4  18        6.91        1.82      3.13 o 
  -4   5  18        9.13       11.85      2.16 o 
  -3   5  18      460.74      423.08     11.90 o 
  -2   5  18      408.73      397.77     18.68 o 
  -1   5  18      324.14      280.68     13.44 o 
   0   5  18      225.45      251.53     19.22 o 
   1   5  18       23.80       38.26      5.21 o 
   2   5  18      358.47      464.57     77.20 o 
   3   5  18        0.20       -1.42      4.33 o 
   4   5  18        0.22        2.39      1.71 o 
  -4   6  18       53.42       57.69      2.90 o 
  -3   6  18       26.69       34.17      3.19 o 
  -2   6  18      560.23      547.14     36.73 o 
  -1   6  18        1.47       -1.70      3.60 o 
   0   6  18       74.84       85.88      7.00 o 
   1   6  18      204.07      225.20     19.31 o 
   2   6  18       39.91       51.88      9.54 o 
   3   6  18      136.67      146.59      4.73 o 
  -3   7  18        0.41       -0.34      3.47 o 
  -2   7  18        8.73        6.80      4.36 o 
  -1   7  18      166.23      177.70     13.75 o 
   0   7  18       61.11       79.64      2.93 o 
   1   7  18       19.98       18.66      3.62 o 
   2   7  18      358.69      444.62     83.86 o 
   0   8  18       38.25       52.60      3.02 o 
  -5   0  19      299.19      274.38      8.77 o 
  -3   0  19        8.49       11.11      2.33 o 
  -1   0  19       84.23       78.71      4.01 o 
   1   0  19      708.60      852.04     33.20 o 
   3   0  19        8.88       10.25      2.28 o 
   5   0  19       15.38       13.38      2.33 o 
  -5   1  19      212.14      178.54      5.30 o 
  -4   1  19      285.18      242.21      7.63 o 
  -3   1  19      254.84      243.63      7.29 o 
  -2   1  19       39.87       29.56      3.08 o 
  -1   1  19      753.67      751.05     15.42 o 
   0   1  19       55.94       60.33      2.91 o 
   1   1  19      729.46      577.85    379.20 o 
   2   1  19      240.69      283.89      8.14 o 
   3   1  19       76.94       82.06      3.93 o 
   4   1  19        5.51        6.66      2.39 o 
   5   1  19       19.71       19.82      2.33 o 
  -5   2  19        0.61        0.40      3.53 o 
  -4   2  19      214.99      194.71      5.98 o 
  -3   2  19       33.01       42.09      3.70 o 
  -2   2  19      100.71      101.37      4.44 o 
  -1   2  19       56.52       63.32      4.76 o 
   0   2  19     2068.15     2319.89    106.10 o 
   1   2  19      270.46      330.59     39.30 o 
   2   2  19      257.06      306.79      9.28 o 
   3   2  19        1.75       -1.65      5.01 o 
   4   2  19       51.54       46.47      3.70 o 
   5   2  19       11.98        9.57      1.88 o 
  -5   3  19      259.06      255.59      7.52 o 
  -4   3  19        7.71       11.33      2.56 o 
  -3   3  19        0.27        1.25      4.27 o 
  -2   3  19        1.20        2.62      5.18 o 
  -1   3  19       16.36       23.13      2.20 o 
   0   3  19      242.24      264.01     13.04 o 
   1   3  19       33.15       33.95      3.08 o 
   2   3  19        1.67        1.32      3.68 o 
   3   3  19       31.39       33.71      3.19 o 
   4   3  19        1.34       -1.71      3.82 o 
   5   3  19        0.58       -2.96      2.96 o 
  -5   4  19       47.63       46.30      2.62 o 
  -4   4  19        8.01        6.49      2.33 o 
  -3   4  19      238.11      205.47      6.38 o 
  -2   4  19      613.12      602.94     24.03 o 
  -1   4  19       43.56       41.54      2.64 o 
   0   4  19      388.46      414.46      9.97 o 
   1   4  19      154.99      171.46     16.03 o 
   2   4  19      255.66      305.73     65.12 o 
   3   4  19        0.16       -1.48      4.39 o 
   4   4  19      172.95      173.18      5.47 o 
  -4   5  19        7.08        5.92      2.22 o 
  -3   5  19        3.53        7.57      2.51 o 
  -2   5  19       14.74       18.51      2.24 o 
  -1   5  19       81.00       87.86      2.89 o 
   0   5  19      199.70      208.91      6.21 o 
   1   5  19       29.69       24.24      2.06 o 
   2   5  19      144.68      159.56     30.72 o 
   3   5  19        4.00       10.65      2.05 o 
   4   5  19        9.66        8.88      1.65 o 
  -3   6  19      194.38      210.43      6.21 o 
  -2   6  19      139.17      148.00      3.64 o 
  -1   6  19      353.97      337.96     28.28 o 
   0   6  19       74.70       80.56      7.97 o 
   1   6  19      506.13      529.20     65.72 o 
   2   6  19        0.66        0.45      2.90 o 
   3   6  19       64.22       77.28      3.30 o 
  -2   7  19        0.07       -0.66      2.36 o 
  -1   7  19        8.39        7.38      1.56 o 
   0   7  19       11.98       15.55      1.61 o 
   1   7  19        2.54        4.90      1.35 o 
   2   7  19        1.03        3.59      2.19 o 
  -4   0  20      367.25      331.73     10.54 o 
  -2   0  20     1603.64     1420.66     29.73 o 
   0   0  20     1162.74     1271.12     50.00 o 
   2   0  20       49.93       56.38      3.47 o 
   4   0  20       19.22       19.31      2.56 o 
  -5   1  20       10.12        2.05      3.82 o 
  -4   1  20      163.44      158.89      4.90 o 
  -3   1  20      332.57      307.24      9.23 o 
  -2   1  20      123.43      124.72      4.84 o 
  -1   1  20      383.53      409.77     22.58 o 
   0   1  20      485.92      513.79     41.69 o 
   1   1  20      223.93      243.67     32.21 o 
   2   1  20      340.68      356.33     10.71 o 
   3   1  20        0.88        0.51      4.16 o 
   4   1  20      190.36      190.38      5.92 o 
   5   1  20       12.15        8.71      1.65 o 
  -5   2  20       37.63       32.35      2.62 o 
  -4   2  20      207.43      186.28      5.30 o 
  -3   2  20        0.75        0.57      5.24 o 
  -2   2  20       22.71       22.95      3.08 o 
  -1   2  20        0.67      182.53    104.10 o 
   0   2  20      272.10      268.12     20.22 o 
   1   2  20       27.47       29.41      2.33 o 
   2   2  20       20.89       27.39      2.79 o 
   3   2  20       17.74       15.32      2.56 o 
   4   2  20       28.80       27.11      2.45 o 
   5   2  20        0.03       -2.51      2.51 o 
  -5   3  20       20.84       22.55      2.05 o 
  -4   3  20      139.98      143.00      4.50 o 
  -3   3  20      108.29      125.00      5.07 o 
  -2   3  20      297.27      330.65      9.91 o 
  -1   3  20      666.98      692.19     14.09 o 
   0   3  20       34.79       43.85      2.59 o 
   1   3  20      166.21      189.18     25.17 o 
   2   3  20        8.79       13.57      3.25 o 
   3   3  20      127.77      150.75      4.84 o 
   4   3  20       15.71       12.70      2.16 o 
  -4   4  20       22.67       14.18      2.33 o 
  -3   4  20      128.79      119.20      4.67 o 
  -2   4  20       58.46       60.84      3.33 o 
  -1   4  20        1.98        0.93      3.50 o 
   0   4  20      120.20      122.69      7.55 o 
   1   4  20       67.00       69.40     10.74 o 
   2   4  20      320.78      424.98    101.51 o 
   3   4  20        2.26       -4.67      4.67 o 
   4   4  20       17.17       21.64      2.11 o 
  -4   5  20       12.76        8.77      1.82 o 
  -3   5  20        5.83        8.26      2.16 o 
  -2   5  20      199.22      229.71      4.75 o 
  -1   5  20       64.73       64.66      3.47 o 
   0   5  20       21.49       19.95      2.32 o 
   1   5  20      179.27      199.64     29.33 o 
   2   5  20       86.37      104.02     19.11 o 
   3   5  20      176.81      190.33      5.47 o 
  -3   6  20        4.57        4.44      1.94 o 
  -2   6  20       43.73       34.82      3.47 o 
  -1   6  20        1.04        0.22      3.06 o 
   0   6  20        9.67        8.17      2.19 o 
   1   6  20        4.68        6.98      1.78 o 
   2   6  20       20.57       22.51      4.41 o 
  -1   7  20       13.77       12.95      1.91 o 
   0   7  20        4.61        2.13      2.49 o 
   1   7  20       12.93       19.83      4.81 o 
  -5   0  21       14.79       18.17      1.71 o 
  -3   0  21      185.75      173.58      5.13 o 
  -1   0  21     1575.35     1571.13     39.69 o 
   1   0  21     2267.00     2708.73    184.55 o 
   3   0  21      168.43      190.61      5.75 o 
  -5   1  21        7.28        3.93      1.71 o 
  -4   1  21      105.96       70.56      3.42 o 
  -3   1  21      232.11      219.20      6.89 o 
  -2   1  21      696.54      657.71     17.94 o 
  -1   1  21        2.26        1.60      3.04 o 
   0   1  21       78.89       81.74      4.33 o 
   1   1  21       62.36       70.56      8.12 o 
   2   1  21        7.56        8.49      2.68 o 
   3   1  21       24.38       21.13      2.79 o 
   4   1  21       10.19        1.82      4.73 o 
  -5   2  21      117.15      111.45      3.47 o 
  -4   2  21       49.27       61.56      3.36 o 
  -3   2  21       12.44       21.13      2.62 o 
  -2   2  21       48.78       55.53      3.53 o 
  -1   2  21      714.08      709.15     13.78 o 
   0   2  21       21.55       16.04      1.84 o 
   1   2  21      431.88      465.36     43.88 o 
   2   2  21        8.85       12.53      2.62 o 
   3   2  21      149.00      156.67      5.01 o 
   4   2  21       27.34       26.20      2.39 o 
  -4   3  21      284.25      242.09      7.29 o 
  -3   3  21        5.77       10.54      2.51 o 
  -2   3  21       78.02       82.24      3.99 o 
  -1   3  21       27.35       32.41      2.42 o 
   0   3  21        3.57        2.63      3.29 o 
   1   3  21        9.73       16.48      2.88 o 
   2   3  21       63.79       93.05     23.89 o 
   3   3  21       22.06       17.20      2.51 o 
   4   3  21      129.22      113.56      3.87 o 
  -4   4  21       27.61       27.73      2.28 o 
  -3   4  21      121.58      133.03      4.50 o 
  -2   4  21       70.72       81.95      5.50 o 
  -1   4  21        3.61       -0.67      3.24 o 
   0   4  21       96.26       96.90      6.63 o 
   1   4  21      126.10      154.32     23.21 o 
   2   4  21       35.65       56.42     10.85 o 
   3   4  21       23.81       13.33      2.16 o 
  -3   5  21        5.42        9.40      2.16 o 
  -2   5  21        0.49        3.89      2.03 o 
  -1   5  21        6.76        5.81      2.93 o 
   0   5  21       24.17       35.89      3.62 o 
   1   5  21        0.52        2.10      2.92 o 
   2   5  21        1.33        0.63      3.01 o 
   3   5  21       11.31       11.11      1.94 o 
  -2   6  21       77.52       89.74      4.04 o 
  -1   6  21      139.86      131.29      6.52 o 
   0   6  21       16.34       21.09      1.68 o 
   1   6  21       68.09       72.42      7.80 o 
   2   6  21        0.24        0.22      2.41 o 
  -4   0  22       16.62       20.27      2.16 o 
  -2   0  22       50.58       45.33      3.13 o 
   0   0  22       33.15       37.67      5.78 o 
   2   0  22        0.26       -4.50      4.50 o 
   4   0  22      142.64      115.84      3.70 o 
  -4   1  22       61.06       61.62      3.30 o 
  -3   1  22        0.20        3.30      4.73 o 
  -2   1  22       54.00       55.75      3.76 o 
  -1   1  22       91.28       79.29      2.69 o 
   0   1  22      116.39      121.12     12.96 o 
   1   1  22      935.91     1050.30    123.18 o 
   2   1  22       31.35       38.90      2.90 o 
   3   1  22       67.50       79.79      3.70 o 
   4   1  22       30.26       29.50      2.39 o 
  -4   2  22       10.43        8.37      2.11 o 
  -3   2  22       44.52       43.17      3.25 o 
  -2   2  22        9.00        5.35      2.68 o 
  -1   2  22        0.56      499.88    335.83 o 
   0   2  22       39.34       38.68      2.35 o 
   1   2  22       78.46       85.31      7.89 o 
   2   2  22      420.23      432.99     13.21 o 
   3   2  22       34.29       36.68      2.79 o 
   4   2  22       31.64       27.28      2.22 o 
  -4   3  22       37.90       37.36      2.51 o 
  -3   3  22      159.61      139.13      4.33 o 
  -2   3  22        8.04        4.10      5.13 o 
  -1   3  22      135.60      118.27      3.32 o 
   0   3  22       28.63       25.08      2.04 o 
   1   3  22        4.73        0.65      3.87 o 
   2   3  22       18.67       29.42      6.38 o 
   3   3  22      187.87      179.28      6.04 o 
   4   3  22       13.46       12.64      1.65 o 
  -3   4  22      139.38      122.10      4.16 o 
  -2   4  22      452.88      402.88      8.17 o 
  -1   4  22       68.77       63.73      6.63 o 
   0   4  22      269.99      268.31     23.89 o 
   1   4  22       18.20       21.97      3.50 o 
   2   4  22        1.46        5.04      1.50 o 
   3   4  22        5.97        3.25      1.77 o 
  -3   5  22      107.02       97.38      3.47 o 
  -2   5  22       62.18       74.33      2.38 o 
  -1   5  22      182.11      192.77     14.61 o 
   0   5  22       70.01       81.42      5.55 o 
   1   5  22        1.22        2.19      2.60 o 
   2   5  22       80.42      106.67     20.47 o 
  -1   6  22       76.13       77.99      4.81 o 
   0   6  22       32.62       47.50      5.04 o 
   1   6  22      126.31      136.13     23.09 o 
  -3   0  23       99.10       71.76      3.25 o 
  -1   0  23       32.43       28.96      2.13 o 
   1   0  23      390.46      406.98     49.60 o 
   3   0  23       14.32       17.37      2.16 o 
  -4   1  23       24.66       22.10      2.11 o 
  -3   1  23      248.86      227.97      6.95 o 
  -2   1  23       29.51       33.49      3.36 o 
  -1   1  23      290.36      287.57     23.78 o 
   0   1  23       24.67       24.51      2.15 o 
   1   1  23        2.68        2.85      2.12 o 
   2   1  23      189.99      188.22      5.18 o 
   3   1  23      150.35      141.24      4.61 o 
   4   1  23        1.40       -0.74      2.85 o 
  -4   2  23       93.82       78.93      3.08 o 
  -3   2  23       23.90       16.17      2.39 o 
  -2   2  23      484.18      483.33     14.12 o 
  -1   2  23        4.89        3.18      6.92 o 
   0   2  23      468.09      492.03     31.27 o 
   1   2  23       33.53       40.75      6.92 o 
   2   2  23      110.88      113.04      4.10 o 
   3   2  23        0.65       -0.34      2.96 o 
  -3   3  23       29.00       20.50      2.16 o 
  -2   3  23       28.30       26.03      2.62 o 
  -1   3  23        5.72        5.49      1.44 o 
   0   3  23        4.46        5.30      2.82 o 
   1   3  23       33.21       34.47      2.45 o 
   2   3  23       19.68       19.43      4.53 o 
   3   3  23        0.20       -2.28      3.13 o 
  -3   4  23       44.61       35.71      2.39 o 
  -2   4  23      320.99      358.30      7.93 o 
  -1   4  23       48.77       52.51      2.30 o 
   0   4  23      472.40      495.12     36.13 o 
   1   4  23       69.20       69.52      8.63 o 
   2   4  23      206.14      235.64     56.27 o 
  -2   5  23        1.47        0.13      2.20 o 
  -1   5  23        2.96        4.55      1.38 o 
   0   5  23        0.03        0.68      1.20 o 
   1   5  23       78.73       74.60     11.50 o 
   2   5  23        3.97        7.77      2.51 o 
  -4   0  24        8.08        1.20      2.90 o 
  -2   0  24        7.73        7.80      2.05 o 
   0   0  24      126.97      116.16      8.46 o 
   2   0  24      324.26      274.55      8.43 o 
  -4   1  24       29.17       29.27      1.88 o 
  -3   1  24        8.13       11.85      2.05 o 
  -2   1  24      298.43      293.06      8.66 o 
  -1   1  24       19.44       15.77      1.57 o 
   0   1  24      681.03      705.28     66.12 o 
   1   1  24       37.59       43.06      8.57 o 
   2   1  24      249.40      241.12      7.06 o 
   3   1  24      112.72      103.76      3.47 o 
  -3   2  24       15.82       16.06      1.59 o 
  -2   2  24      140.08      116.75      3.99 o 
  -1   2  24      114.06       97.15     58.26 o 
   0   2  24      105.09       92.44     10.79 o 
   1   2  24        7.28        8.31      1.47 o 
   2   2  24       97.20       94.19      3.47 o 
   3   2  24        2.43        0.80      3.13 o 
  -3   3  24      276.27      261.51      8.26 o 
  -2   3  24       68.85       69.36      3.30 o 
  -1   3  24        4.69        5.33      2.53 o 
   0   3  24        6.12        6.79      2.11 o 
   1   3  24       53.85       52.70      9.11 o 
   2   3  24       62.75       75.26     23.04 o 
  -2   4  24        6.87        9.34      2.53 o 
  -1   4  24        3.83        2.18      2.60 o 
   0   4  24      128.96      126.10     15.95 o 
   1   4  24        3.04        1.07      2.90 o 
   2   4  24       22.30       22.24      3.13 o 
  -1   5  24      205.87      197.38     21.98 o 
   0   5  24       12.12       12.67      1.40 o 
  -3   0  25      366.45      342.38      9.40 o 
  -1   0  25     1085.57     1040.21     56.52 o 
   1   0  25      599.71      624.27    101.60 o 
   3   0  25       60.58       55.47      2.79 o 
  -3   1  25       51.93       56.49      2.68 o 
  -2   1  25        6.87        7.52      1.71 o 
  -1   1  25        4.70        2.45      1.35 o 
   0   1  25        8.20        3.99      1.74 o 
   1   1  25        0.72        0.99      2.44 o 
   2   1  25        7.21        8.31      1.82 o 
  -3   2  25       29.70       31.83      2.28 o 
  -2   2  25       12.41       11.05      2.28 o 
  -1   2  25      268.48      235.39     16.26 o 
   0   2  25       10.62        7.01      1.42 o 
   1   2  25      127.15      131.30     17.17 o 
   2   2  25      287.67      260.94      8.43 o 
  -2   3  25        2.41       -1.14      3.47 o 
  -1   3  25      102.18       96.94      6.69 o 
   0   3  25        0.85       -2.33      2.33 o 
   1   3  25        3.68        3.52      1.96 o 
   2   3  25       11.38       18.43      3.62 o 
  -1   4  25        0.34        3.21      2.36 o 
   0   4  25       17.92       17.89      1.91 o 
   1   4  25       18.34       18.64      2.42 o 
  -2   0  26       47.83       42.66      2.51 o 
   0   0  26       13.29       20.15      1.96 o 
   2   0  26      399.28      339.82      9.00 o 
  -2   1  26        7.27        6.26      1.65 o 
  -1   1  26        0.63        1.94      1.35 o 
   0   1  26       46.59       33.94      2.28 o 
   1   1  26        0.41        0.02      4.41 o 
   2   1  26       24.78       24.03      1.94 o 
  -2   2  26       91.91       80.30      3.02 o 
  -1   2  26        4.99        5.88      1.12 o 
   0   2  26        2.37       -2.04      3.76 o 
   1   2  26       32.92       39.14      3.16 o 
  -1   3  26      243.75      244.39     15.75 o 
   0   3  26        9.34        9.92      1.62 o 
  -1   0  27       83.94       72.48      5.89 o 
   1   0  27      135.55      139.45     21.16 o 
  -1   1  27        7.21        8.01      1.45 o 
   0   1  27        6.65        5.13      1.25 o 
                                                 
